# Supplementary material for: Learning to Classify Organic and Conventional Wheat – A Machine Learning Driven Approach Using the MeltDB 2.0 Metabolomics Analysis Platform
Source: Front Bioeng Biotechnol. 2015 Mar 24;3:35. doi: 10.3389/fbioe.2015.00035 (PMC4371749; doi:10.3389/fbioe.2015.00035)
Supplement: Supplementary file 2 [file Data_Sheet_1.CSV]

Chromatogram	Year	Growth	Variety	2-Methylcitrate	2-Phospho-D-glycerate	4-Aminobutanoate	Adenosine	Citrate	D-Gluconic acid	D-Glucono-1,5-lactone	Ethanolamine	Fructose	Fumarate	Glucose	Glycine	Inositol 1-phosphate	L-Alanine	L-Arginine	L-Asparagine	L-Aspartate	L-Citrulline	L-Isoleucine	L-Leucine	L-Methionine	L-Phenylalanine	L-Proline	L-Serine	L-Threonine	L-Tryptophan	L-Valine	Lysine	Malate	Pantothenate	Ribitol	Succinate	Sucrose	alpha,alpha-Trehalose	beta-Alanine	myo-Inositol	trans-4-Hydroxy-L-proline
2007_AntoniusD140_3	y2007	organic	Antonius	0.013437269007906941	0.0303807477467587914	0.0182163783832050508	0.0988076391434192919	0.433733768177991033	0.0688700381048858647	0.668888347872277009	0.0698181605197639649	1.48066631091391263	0.5640982281678153	0.417489618186131544	0.238336712146681378	0.187102093156758467	0.283234053228611344	0.109617681238275859	0.0492643349067039965	2.29433499695022477	0.0468165287475806001	0.122501366836363892	0.159601643468814411	0.019212330777998665	0.0692185358935060573	0.409237663407341786	0.200643188218628353	0.0407270334672475374	1.85729116084510497	0.169876300877917485	0.274654054782693719	1.13968475087738668	0.0198821060414659933	4.784688995215311	0.0373096397315278589	142.999911880767035	7.72142098626759847	0.0187302979072403626	0.546260601007681068	0.326753657571999308
2007_AntoniusD140_4	y2007	organic	Antonius	0.0137453986373611515	0.0394850912649476637	0.0252004201973441055	0.11852725643438241	0.449642171360554047	0.0701734410192933872	0.808320463567290637	0.0822144042519587236	1.58173980086826988	0.650572973152655914	0.441830412213193257	0.263734609399213817	0.186576686891747625	0.358020965260818021	0.134967523807197516	0.0487873540096594204	2.42191818274084598	0.0246824289416543276	0.13188787650167445	0.187190256755954473	0.021916697628479514	0.0719055792863015718	0.409647078614222329	0.22413407709616663	0.046537000474597746	1.84760200502723126	0.195450115301526933	0.327009515007211858	1.21700092883209619	0.0229131046222699704	5.29100529100529101	0.0450186446733586019	140.669341563803846	8.97963625561293154	0.0205026569179422035	0.622768558568736974	0.397060197251191133
2007_AntoniusD201_3	y2007	organic	Antonius	0.0102316415611068665	0.0298202888383020265	0.019285963530035039	0.137945356308746224	0.275642215999729825	0.134627228281294111	0.74053388453904116	0.104921566062871405	1.66829201239177174	0.545668700214874949	0.426279795838980282	0.360047214929813291	0.164229518129789284	0.198920326782102998	0.101974203047719857	0.0469363357186821702	2.03258958238671023	0.07715608095959395	0.0942266245454159392	0.126700762781299738	0.0149566203032111741	0.0618227906363914571	0.477313095364185512	0.143034222465958339	0.0313728195662190298	1.01188698083492295	0.157160320805134799	0.24680778556306867	1.07086300199894181	0.0186409282781686806	5.34759358288770053	0.0413809739539005787	117.755263573868342	7.30104994879859533	0.0190941549861036426	0.646573680046496247	0.370953833605312569
2007_AntoniusD201_4	y2007	organic	Antonius	0.0101203723305491132	0.0312276533879597943	0.0214028132367357066	0.14087842459177334	0.279363890315490724	0.135143014058134932	0.711445268767444531	0.10062771948396625	1.63312563659316478	0.505261577642864718	0.432546588567988209	0.348465831844634215	0.159674592159111563	0.194973466728378658	0.103673527946993131	0.0467282791594496964	1.90653703478047113	0.0767062783070973633	0.095542627881273638	0.123378944581506991	0.0144210198089639996	0.0605247804658216726	0.451142710230315486	0.140517774106435803	0.030249212262926314	0.934770628698542326	0.154555429177348898	0.244450849424786857	0.975102747119743257	0.0185950723626095403	5	0.0408646071661961257	107.16991360942598	7.24546868249569445	0.0178753762032674773	0.608935475930934698	0.365548925037497343
2007_AntoniusD243_3	y2007	organic	Antonius	0.0120635694272715405	0.0330892059181722236	0.0267736075311182277	0.184343322367124578	0.295317380578644849	0.172512187667376582	0.648700670389263526	0.0984096411252753908	1.30373395763254616	0.415469051532352427	0.396732107657760276	0.370325982536888766	0.181575589024798005	0.25373492430088248	0.0909150447606381592	0.0455011686007296115	2.05762596646018364	0.0858109929781006793	0.0944407146184110789	0.131999629993421086	0.0160372844001260367	0.0614767853239820575	0.316466417132292581	0.157360769475434656	0.0329867715713821982	2.11936915873661961	0.166030934240662154	0.267378040414916193	1.01307180721335881	0.0217660368673829764	4.92610837438423645	0.035395822927444014	118.328768213260248	7.33128159066600176	0.0205637436498474923	0.571902670457687599	0.335624746014020957
2007_AntoniusD243_4	y2007	organic	Antonius	0.0111699404486400865	0.0372161522129271213	0.0267298990097616276	0.182387363662452208	0.248519027529092814	0.157236847928895109	0.66677991999241473	0.0964855768844221881	1.30755364336032773	0.410769272283838979	0.367259810416785206	0.365685857766694397	0.174912392639344228	0.250707784219742088	0.0958654851289635221	0.0390326251923595652	2.05388294668985575	0.0677491329812479308	0.0920621175479773023	0.127999857500370776	0.0147516527374584356	0.0599626155126686689	0.314259900682365888	0.15932921100602586	0.034474829315206879	1.74457363335499934	0.166189663811002413	0.259482389818591278	1.02913151623649882	0.0209486402336733249	5.31914893617021277	0.0366763051038593382	131.564964649467933	7.65716717156674395	0.0215587996597924248	0.520782038628289354	0.325647494909195315
2007_AntoniusD323_3	y2007	organic	Antonius	0.0121332160810353821	0.0311010401130236325	0.0219186665763363213	0.182386948064526524	0.366012486324807994	0.135232394361977145	0.688099447171414899	0.103050056882474395	1.52442139066931011	0.511769693359849659	0.379120574426684795	0.403075988260225275	0.149082817416635339	0.238228743109129722	0.110990008646717134	0.0472815902883105798	2.47098043799441105	0.0668576440889433338	0.0952052999804687294	0.12568787076645317	0.0162040020670941373	0.0632854915658723828	0.28307853737120235	0.164741678607129667	0.0374672047828362624	3.1375926012754078	0.159262259694297071	0.258972701121760541	1.27774104818453853	0.0197305720398919584	5.34759358288770053	0.0528307703215611833	118.934662746483048	7.57496799019742791	0.0212692143274448132	0.657090166713941089	0.388104300530515147
2007_AntoniusD323_4	y2007	organic	Antonius	0.0126711467133347473	0.033304874880387129	0.0244046112219328057	0.182052830513461364	0.368612109914154412	0.163361945178723566	0.618008151306229234	0.101284347333919184	1.37838078668890905	0.464822054338723818	0.35773143745830661	0.410263134523275258	0.165178186244176341	0.246363339117878824	0.0990293689615432914	0.0477673887603957561	2.40195524263668185	0.076209288871053711	0.0902676337855191197	0.126066659141925359	0.0157284677693990868	0.0674677079309632078	0.309997086337827437	0.156729734634310965	0.0342217012776861293	3.79403542474690857	0.159658987001277816	0.239877374342440596	1.25991463432539931	0.0219543408545287713	4.95049504950495049	0.0539012284200435306	78.521974178362818	7.15961437139060962	0.0190503450617066438	0.570757948302751572	0.411917057454388836
2007_CCP2_D_138_3	y2007	organic	CCP	0.0128670258703191614	0.047051958780101886	0.0349473666283422775	0.13359584079362479	0.611020008447030726	0.156350774638475824	0.728435183853052555	0.12987744542424424	1.32756608718825792	0.721624185850157352	0.401704012109333632	0.374327972089267356	0.180061238492555735	0.21056451982662343	0.134710976656588273	0.0591339688086712267	3.70459864898092344	0.119223084878720648	0.123516750267677006	0.169969134539684745	0.0219117403297974719	0.0871220226419788301	0.470374909113460873	0.223578712245530015	0.0538325283288678295	4.09764107722931195	0.227568667214969804	0.321233572990440741	2.1710755605925581	0.0277421383392440931	6.41025641025641026	0.0677603398673535576	193.552143933609158	8.81816562391148425	0.0354897203327593891	1.01737325869860476	0.688963737629643051
2007_CCP2_D_138_4	y2007	organic	CCP	0.0127677173021759883	0.0512720711959348226	0.0383185659136996861	0.139105839445592532	0.610480608891195182	0.218412546132094227	0.673778885257066391	0.119640900006103455	1.36179555775561174	0.715831576397515347	0.411960986865804839	0.365813253160468763	0.186347147766122305	0.22647341596770553	0.123088062333379194	0.0483009393241857443	3.6147665342574481	0.130698154448617506	0.118152956377633278	0.155648348716843181	0.0181839370562392399	0.083400109463391824	0.445535974061807227	0.217370132902406668	0.0510433207703544945	4.4833056635780019	0.212731828574116231	0.295753310989002695	2.10451408202459954	0.0309467349944242535	5.88235294117647059	0.069892355838173527	183.799866164111219	7.44551938432664166	0.0327819857206572511	1.08602995061953904	0.699197894913631964
2007_CCP2_D_204_3	y2007	organic	CCP	0.013055000505582645	0.0529517620490782839	0.026421609255344582	0.14531140692967314	0.717481098305261401	0.123518738141611939	0.828480109658514235	0.123330042038192257	1.56855349812953914	0.736780901139888267	0.489679372050916423	0.336030020969770275	0.217484377289568623	0.232657967624188032	0.120439875573429324	0.0635649657301337554	3.29931899565888895	0.138006270991963273	0.110450061496423647	0.133801637083837361	0.0328059428315046409	0.0734429470706173088	0.495075388145954494	0.20126049405637379	0.0475734037545437057	2.44576948340907705	0.188128110836819955	0.325635289291022729	2.08670122625298446	0.0296476201610563067	5.91715976331360947	0.0696181289890077114	198.846706658221746	7.26553935877493028	0.0253375587969830676	0.876315956800933388	0.740664405440818297
2007_CCP2_D_204_4	y2007	organic	CCP	0.0122251576323914498	0.0561042235146382471	0.0262002517813185994	0.163505560634376887	0.569009060697820307	0.126691832498171328	0.806541992375309844	0.110115347572894786	1.45832686912005529	0.732112408200744505	0.43672125016152128	0.300965036454743635	0.226497971320236331	0.212013701866437205	0.11742908507704197	0.0499863407890167724	3.18821902795094251	0.131728955279805862	0.0974176116106690335	0.125760466003009672	0.0177620854789124689	0.0724422093127369089	0.383910047212350192	0.17944981955610406	0.0437993304438796927	2.64848542571949051	0.178373833130600294	0.275645410435080351	1.86028735768709788	0.0267785547057061802	6.32911392405063291	0.0709567610795652631	207.24806976618758	8.5509150410089101	0.0227776390288822878	0.848790813297062028	0.723217928890743038
2007_CCP2_D_244_4	y2007	organic	CCP	0.0115979460018748613	0.0506424275860200192	0.0483765796507758384	0.221645680765573313	0.322636411446019155	0.0928765258790089085	0.655463328734136497	0.174071588925196455	2.8868754589957938	1.10047223204953072	0.588641149177185355	0.390197170281862391	0.175232835992009098	0.249400139272376793	0.111611892876902939	0.0472211424504638218	2.4338307840767211	0.057808171681229741	0.112902409473354513	0.184540242126012118	0.0227724979825165953	0.0721273139053353541	0.226823724284256329	0.139716395840369142	0.0484426668822204603	2.75202337388307386	0.194279757080999204	0.303311342998311574	1.74559617711249048	0.0341416804909293038	6.21118012422360248	0.122206184440794641	185.394800138689647	8.1352219935029483	0.0334829868764208192	0.532899837503553351	0.365022292501336901
2007_CCP2_D_322_3	y2007	organic	CCP	0.0166379296920349044	0.0485118991061114376	0.0373050654733959286	0.224272319626012681	0.681346759628036534	0.181149779049466023	0.819883134585241986	0.156835519712194297	1.57182248102758746	0.533560918426166605	0.435740117531791248	0.437211979242843732	0.17592123276689697	0.280118055118492181	0.164184393885018066	0.104450009572533139	5.30571038206450648	0.062218381120086848	0.12552285869459712	0.1671769133897038	0.0558807213630091041	0.0941466707015646093	0.482083199558668342	0.255139371134759106	0.0569747970510620873	5.74090085315666158	0.238389118384708103	0.33356940673490173	2.96486716364889585	0.0341934712514690851	6.62251655629139073	0.0930056402925376831	242.566357057691406	9.1220845314277943	0.0377835125975683272	0.996613338884735776	0.73320011626332634
2007_CCP2_D_322_4	y2007	organic	CCP	0.0130752609771707509	0.0392415059485603175	0.0432620561079399292	0.191580071125366671	0.662908778475018036	0.1468267742005125	0.718962382452505856	0.133865941847413777	1.42299121801294912	0.616197965927679787	0.385688053991683329	0.374342848990367983	0.186066358446989165	0.237302954101518177	0.124439469026530615	0.0571157811291793144	4.27458607232424882	0.138410941975441064	0.0973188369203235105	0.129112349693215496	0.0159938023416704377	0.0759259252245370173	0.310261946009085352	0.196498405558190788	0.049939796148442505	4.44315708030147735	0.183977118881680189	0.313861468711955671	2.30876922093936177	0.0294738436577341477	6.21118012422360248	0.0805149498002988858	165.045418743922381	7.51622600335144005	0.0288634411958903846	0.845580537541329994	0.607434480325656694
2007_Caphorn_D145_3	y2007	organic	Caphorn	0.012537890985274852	0.0460151633102432627	0.030743413794546736	0.162945259990242011	0.824170099523665532	0.176910078813968872	0.87393776917320171	0.152251027376273342	1.36002472115056461	1.46666210484355673	0.368647410671453196	0.429816257894515992	0.189140130037141133	0.336312404946098399	0.20086073663440244	0.135212398347583278	6.56075223560086183	0.0716276729601294837	0.123598992420418873	0.164944407621778836	0.011639723208787293	0.102649953362698567	0.812695764736086298	0.291621797663223617	0.066563889955754867	5.59297114469060233	0.2750996151060139	0.384008011192995804	2.26227988534999397	0.030499797857322019	6.06060606060606061	0.0736623127054146072	202.640710805825494	7.16752468791292441	0.0361920568622872583	1.07709293816780879	0.757982136242101829
2007_Caphorn_D145_4	y2007	organic	Caphorn	0.0142813861484220786	0.0467227003273532253	0.0397075736164339403	0.160400875105451075	0.784962531583551473	0.164922694324766209	1.00450087337698289	0.160676320225838226	1.49140632819518349	1.66299119047847257	0.41810052226940476	0.433277748622450471	0.160895703826395802	0.333651851434695667	0.233947010474119624	0.148159155783073416	7.17113962798542216	0.0909106190795549092	0.126598638929840733	0.167409137140472861	0.018481995741366734	0.0999559736871595519	0.718157793974389433	0.326548628049758477	0.0707381968984290226	4.44572829138563005	0.286567611510074156	0.439554350618063812	2.44930034265058345	0.0305538143352812909	6.45161290322580645	0.084412345258084827	211.047743383244018	8.26542531359477011	0.037630437101115672	1.04083159850817207	0.746553525824394446
2007_Caphorn_D193_3	y2007	organic	Caphorn	0.0137498048486989102	0.0531992819466924922	0.0375932518533684799	0.181958411516035919	0.671986611609870474	0.225560783160810246	0.822871933374739124	0.193382608138943606	1.03068107196124445	1.18133774442837703	0.368262113719506718	0.552775100769219773	0.2055531745835294	0.43507127604896784	0.218237645430259132	0.13241783634327041	6.87514156798213593	0.112771805306359401	0.188442638471305035	0.279739536369014699	0.0311265154563406487	0.122677821473923549	0.890567071981658793	0.466179664926767521	0.104778938200241992	7.30497489885306367	0.370940713211622057	0.484256951894510184	2.21993027289737945	0.0392586710080886546	5.98802395209580838	0.0513395585904191331	244.214208481000538	9.21953433531434968	0.0518741336523027714	1.4420205225681371	0.878046058351947615
2007_Caphorn_D193_4	y2007	organic	Caphorn	0.01616478429857832	0.0561335927196807935	0.0320951117823113791	0.209161819052035569	0.731922074432494414	0.234178071743167071	0.754983362521817408	0.182696275901730954	1.0347149461251295	1.22408339985278404	0.384131150913897092	0.524234149332547819	0.225521984029651606	0.428803278821938632	0.198801722364453375	0.1549970846713393	6.61062162336525435	0.0789638974284525303	0.181267536595464031	0.27514896595808966	0.028943549066218539	0.133010535043152668	0.874692670388940109	0.435178478015724892	0.102500467110338386	7.64844587208923297	0.359997150533442571	0.471185255718800291	2.13470903746605197	0.0380572617479690132	5.7471264367816092	0.0470936905166779014	259.03830181815193	9.01748813150368515	0.0519113438824612621	1.40424291090846084	0.87671276188376119
2007_Caphorn_D264_3	y2007	organic	Caphorn	0.0148329801566766759	0.0430397794559871551	0.031531498228017193	0.175829013834171827	0.704777672474854813	0.173495026063737221	0.734664237391402405	0.145906723475811403	1.04634169984299401	1.25090557966327224	0.33383795400809153	0.384823518291275268	0.158628330021349685	0.310517725296742531	0.172685844806676568	0.116777314641684527	6.17866670889890228	0.104168689805879328	0.117208252783551818	0.159970713497466862	0.0175342701257494646	0.0980786183968480572	0.489488791738352966	0.29094732827167295	0.0630672388522496597	5.01150223469694314	0.230638540095396611	0.327711040737190776	2.25525224593929311	0.0360880550472326334	5.81395348837209302	0.0814714234861415929	174.162871221033993	7.67705336491621963	0.0343357221263132049	0.822108508180626912	0.606531814353520434
2007_Caphorn_D264_4	y2007	organic	Caphorn	0.0142996762021324277	0.0416278563652004306	0.0419674861701410613	0.207486678514756737	0.781102854851503472	0.196452636898181698	0.767651420152390251	0.164606690121670771	1.19229434951205645	1.29352426161100768	0.369053598581275626	0.416522278382389174	0.160996189672512139	0.41308290185036601	0.184915219642188695	0.0842753161532219278	6.70889841513072439	0.257382509507730517	0.138583716581093601	0.187200521244879611	0.0223284581501823481	0.104645488364335243	0.51204179250660981	0.33056951943644015	0.0682089461584656025	5.67955520919291963	0.269258842560664976	0.397509911383039206	2.61251718855256679	0.0442406496368460115	6.25	0.0870175828753844695	196.770276446761088	8.57734596372230077	0.0351413316953672495	0.848213656707238823	0.722529208639230227
2007_Caphorn_D300_3	y2007	organic	Caphorn	0.015556240929889789	0.0425360544746907834	0.0742106157833203821	0.216175594742366791	0.689331171647993052	0.364387961779234018	0.831936184642291445	0.180261647978063506	1.19072996401596937	1.06715742888725109	0.46693291924831917	0.606629150934149808	0.175798882311010401	0.564132611370497262	0.207337695115733132	0.106728968287521581	7.19858913467082315	0.136734226211474647	0.207210010879385088	0.317332960573496989	0.0324877082874776679	0.14748792700116622	0.836304329569987685	0.523470692676477136	0.0968884113944074924	11.6068373961281748	0.35100396572077274	0.449077824446327335	2.06130447381285342	0.0353325130733120865	6.0975609756097561	0.0496487384615733984	212.394775259540226	8.55030123340305728	0.053727107374989235	1.2059733113645768	0.716065562650087175
2007_DJ9714_D139_3	y2007	organic	DJ	0.0157577968073984182	0.0468611301157860642	0.0405423218684267293	0.254115808646621625	1.04113583228725563	0.204186358989184994	0.889287494713811915	0.145785222621221926	1.56379032388298792	1.95965474906148416	0.533647333890278626	0.498572712805422195	0.19809665718599255	0.295046758065039184	0.184344362346874509	0.126323319477973418	6.29298552217953884	0.104222425201341238	0.125258204275506998	0.173199220066520958	0.0801721567529222888	0.090960510057904192	0.694792863485251256	0.248826010001645102	0.0772515419388864797	3.61874974315789031	0.252754627523469625	0.458641560276592529	3.38256266258187601	0.0319472196521599617	5.55555555555555556	0.124515413611968783	219.024693538948818	9.05004163960387824	0.0597626457238431011	1.54693294743667964	0.910452597482822597
2007_DJ9714_D139_4	y2007	organic	DJ	0.0203542155976958821	0.0551083297827240434	0.0537632331478835877	0.267224736114811232	0.971111519562999114	0.215846107888479289	0.879038850728306425	0.157943041453819585	1.69087873905247519	2.07295094098880419	0.515048421396451663	0.553335847950154501	0.245913123226992911	0.313926423556062295	0.216354857465281752	0.144412080371624957	7.01138265975775373	0.0884305805581659046	0.135241890412388547	0.193405257171285784	0.0963822263979228715	0.0994207565242663678	0.831667154484993548	0.273193443712205853	0.0820293088447212691	4.40752233094895753	0.277271482125260539	0.495413735150306685	3.83303358982088565	0.0371552259564095033	6.32911392405063291	0.123642230760268494	250.43688129215932	9.33618665039688342	0.0649595331105753983	1.61775847333763333	1.07481093621363495
2007_DJ9714_D200_3	y2007	organic	DJ	0.0149855862066693696	0.0493213225714911853	0.0424821079795386587	0.338044871479418497	0.837152685304310482	0.218947645705652552	1.09126018051669436	0.164325717212600786	1.77802212262855257	2.12515105856043751	0.630668100002367113	0.465965654786994393	0.207361526209359894	0.31165178965857708	0.236691501618857183	0.132772023048792391	6.50567229696197819	0.146906091710195488	0.116155379582093791	0.173702315416562348	0.0819523729781083618	0.0893485903226255264	0.837097216150528111	0.361354462662322063	0.0752330113791498861	2.58715000850492356	0.235989222511148241	0.419309162811797929	2.84332835212518261	0.0303901626285162884	5.91715976331360947	0.139369880787084722	209.920081208742937	9.13340822683827282	0.0544736805760976918	1.17157588328468837	0.860304453537761827
2007_DJ9714_D200_4	y2007	organic	DJ	0.0129778243457855189	0.0393028449603561949	0.0479474567567000913	0.345408919495036734	0.8286608239517682	0.289708287905767464	1.0748472106310271	0.181029324884139643	2.013776460249457	2.23946343231232063	0.650563934039001669	0.498158751857080056	0.172867877739042321	0.341935514620687773	0.199858567636105455	0.123864293584395429	6.65270317189013644	0.0969070507512259631	0.121351037576820135	0.180174243424597174	0.0884216760634193123	0.0795538414710894141	0.92416673356988333	0.362522182447240447	0.0818420569074670945	2.51575472138117702	0.247887097167243459	0.472632825225534188	2.91018176723255354	0.0338357042339107616	5.88235294117647059	0.154741750438928183	223.652632202310325	8.06699118244143447	0.0572762791426948924	1.21352164597451334	0.965243363581730898
2007_DJ9714_D246_3	y2007	organic	DJ	0.0185258821153652437	0.0507869103740491811	0.0542516460860723464	0.243306113508635824	0.836099363718657326	0.334060495264901411	0.891756397157973189	0.151435989387756605	1.5799969067487236	1.84289905610954852	0.571641698937212206	0.517870698469992438	0.191205779047746645	0.402314531174439429	0.181505226463823348	0.100566940882603427	7.14959454130762809	0.105457500229293113	0.13405729006996346	0.197610588246798542	0.0213346917947923719	0.0968349614904332842	0.598560211625428482	0.339404975862428977	0.0861904099069319875	3.39901223796137196	0.250037903210455787	0.486786721420191144	3.2568940138862693	0.0380613951341092886	6.13496932515337423	0.120333541083592211	241.382184596684064	9.60319178119163361	0.0631060580180008756	1.20410452242716863	0.846431082994221867
2007_DJ9714_D246_4	y2007	organic	DJ	0.0187419569808802491	0.100133181588479217	0.0473428890200722707	0.204619127489538736	0.880161133206522731	0.435440472387610759	0.990666047346405071	0.173635988103167782	1.63597909019100157	1.99941066521884585	0.504211878774901062	0.608494578748115518	0.332679537610190554	0.357587996675994355	0.202391675924982947	0.10286307359395148	7.68626989941674733	0.0719263609423674692	0.155598685785831582	0.214643175382648529	0.095025209056697971	0.094892119083642067	0.667720648463210287	0.37819321327965726	0.0891702819474556825	2.95562601194290405	0.279215541534764186	0.444793911889353594	4.10184431834035376	0.0343795129623402257	5.95238095238095238	0.128651577210272228	296.504768842773151	11.1063107930751847	0.0686486334664092752	1.25157913832293874	0.937257763352723036
2007_DJ9714_D321_3	y2007	organic	DJ	0.0176571060467597193	0.0493940967102726404	0.0605466105802929594	0.378557079742059563	0.945671746231418522	0.266352624482357419	0.940104937593676264	0.179096478228865112	1.78450246723866979	2.14931083319024768	0.599668694655597874	0.483223074907029556	0.193238177129438822	0.313629341760830159	0.235368615068906752	0.109810032535131572	7.74042081178681169	0.106521064242111881	0.118657161871783916	0.158501432153682993	0.0865355134110252405	0.0943747176120136477	0.62207012705589744	0.270069168261907569	0.0659936340255540249	4.73173417539120835	0.209454017491264409	0.40748007922605442	3.10753664409996913	0.0368704587519849832	5.55555555555555556	0.146549816531682527	216.686014217221222	9.05313104240629619	0.0553234637380916624	1.23625492940888858	0.837422444292438957
2007_MC2_D144_3	y2007	organic	MC2	0.0126712920580415718	0.0393169425093691294	0.024017087550794607	0.227934128522534652	0.364117726125384435	0.139006312023583488	0.964576122171832738	0.128637938185687917	1.70414436688344501	0.707978272645594995	0.444122293245297216	0.418469830625017556	0.19414063016153066	0.228802324709351172	0.078125872815818661	0.0318347541417161748	2.80396193572732495	0.0123500359009241233	0.0815654185627657321	0.124101180352415859	0.0271617082802412429	0.0679815574715160073	0.202335384677831676	0.124187650514614939	0.0387550489929739767	3.24044454138096375	0.182699099846342928	0.258337411388898756	1.99512564607463705	0.0255510389713844983	5.12820512820512821	0.100687758558026111	110.968556976010283	6.63147012490882305	0.0228420198109106739	0.766068586281349643	0.383306381583383958
2007_MC2_D144_4	y2007	organic	MC2	0.012281475786811179	0.0372928439293225955	0.0223392323691779696	0.201428867483014304	0.350801338627506699	0.137404081850504502	0.947961944143391111	0.128859561573236798	1.70538303102124945	0.602064149702529621	0.410333002904327447	0.42810574981909354	0.174890693843284908	0.233166755542703975	0.0753821089747434905	0.0397618036659957993	2.86928211332245738	0.0815021764654879644	0.0860924532367483015	0.126274359090745067	0.0148656831952141912	0.0727484192457469106	0.215862507601162903	0.129009727299352561	0.041558364702537397	3.01244586492102853	0.184527443624842806	0.270512971627694221	2.01385391791465367	0.025850848828267007	5.05050505050505051	0.107979469663243922	116.701279757982813	6.10338009827665782	0.0230903323835991622	0.780777465888268622	0.402351694561274646
2007_MC2_D196_3	y2007	organic	MC2	0.0140884914894280667	0.0373578523831673248	0.0220599311388281568	0.229147584730626243	0.362163246517781462	0.16549150542217268	0.883206377982730008	0.131163853098519367	1.51103560228225078	0.276186478070543911	0.3939016394926237	0.363161366242714713	0.203411072514658228	0.201442936587297196	0.0633786014913109316	0.123781520199360554	2.35655844718746208	0.0773677523647940244	0.0815935082883620055	0.128463691558049042	0.0142046408577576423	0.0688792434753723781	0.132014162524705486	0.113671989459599571	0.0422574703004820088	3.5217053216033357	0.185757969362123179	0.345329770148190799	1.67418855667821657	0.0292436717412948236	5.20833333333333333	0.0636045858289261318	119.01087539441693	7.4094713858329332	0.021460063229652822	0.920610743474347845	0.403434603345033506
2007_MC2_D263_3	y2007	organic	MC2	0.0136777856704812597	0.0375730966735976877	0.0166130831558686799	0.233610286968086322	0.315847692406331075	0.150685323950653489	0.783869342801024222	0.149057559059381733	1.4216182416520318	0.415209594292342395	0.377114674298611096	0.341207677858359578	0.14880540504211641	0.225200636539055284	0.101015609228600675	0.0631556584436185825	2.79643795351254961	0.0348388944955575142	0.0837499990647498442	0.128432649307716995	0.0143909552239000902	0.0661433365472714729	0.269464407074442097	0.144468388992861534	0.0431608032580303044	2.07575401209296033	0.17587709656547616	0.269565533063017705	1.98261532422939108	0.0258720596981000864	5.43478260869565217	0.0976128519038662036	155.769696581768945	6.34431239376136565	0.0239148091512404832	0.639522734614666321	0.437963106960397627
2007_MC2_D263_4	y2007	organic	MC2	0.0128015660526053018	0.0462388698877997131	0.0262937005047359513	0.266615519055762961	0.33756898770029256	0.159967424140840961	0.821918745484666218	0.143969507188266612	1.4368554995975994	0.538662626107560006	0.391870913741817583	0.372706360709198523	0.194962045548623934	0.226455538376403124	0.0851124799505702483	0.0454513267718996763	2.89687540792060576	0.0771732020838946193	0.0806119897748003886	0.120071664427835349	0.0159694067875118105	0.0692143485757147828	0.241468148039932366	0.145060723717244738	0.0430788594094948873	2.46702664539366914	0.18212945963332735	0.319558995964801139	1.97149467885466131	0.0291712194179492916	5.2356020942408377	0.102757762426652513	129.868431549270195	6.9761517872128925	0.026719044058855576	0.686474881917055109	0.439931221780654934
2007_MC2_D301_3	y2007	organic	MC2	0.0142513699213332687	0.0409532201083278551	0.0283002683214114967	0.276558074444685052	0.479150569250161118	0.17591836568307518	0.815719459008445284	0.140562547673962026	1.39003027188838961	0.425189117138375041	0.357119504279941166	0.355770771635451251	0.205635836698980111	0.290216624991738927	0.0888718719558548813	0.0347728920183106632	2.63604794798954975	0.103697645844599644	0.0909803380879374891	0.13874569146871844	0.018922516236809381	0.0759121273268626703	0.192770617961623659	0.198855930388545839	0.0478148202981654669	7.98757448945878288	0.187138344134510169	0.297994587581838225	1.7694690533836409	0.0265098597749675522	5.20833333333333333	0.0745699576199267403	129.699904618066217	7.79002595500356604	0.0254862374251295382	0.810786578825144561	0.401750712138672634
2007_MC2_D301_4	y2007	organic	MC2	0.014925805656068757	0.0412783219431679517	0.0255640322523882895	0.278392423587483419	0.402925887711236797	0.173959782960615146	0.815964871651675664	0.140701723497517844	1.4425939303028475	0.376214611188344141	0.35764098270618972	0.358168675646419993	0.171435648444496861	0.278603343066768586	0.084103156759917005	0.0398783685395387396	2.59272582646333452	0.0838833668352413402	0.0886262954250361125	0.132963935422882376	0.016838667924277413	0.0816436779346450141	0.21879939160705924	0.198720547102641701	0.0423726392228423492	8.51777244857319811	0.190368037162444744	0.293643281786861747	1.88874017613474521	0.0294089760871516797	5.15463917525773196	0.0738451765893368066	128.304983635280959	5.9735242960924638	0.0254135303622628455	0.700053874689503389	0.42047113589111952
2007_Probus2_D148_3	y2007	organic	Probus	0.0143717156544876387	0.0467684777628013565	0.0357003238485029457	0.163986062818320747	0.557509967041584636	0.185436036661775781	0.904345180178993656	0.131132212951584725	1.79987870851845715	1.77190982604167013	0.495509819335094244	0.374502929002623386	0.210819437490891958	0.254871796969472763	0.16305643565629284	0.103407466468693821	3.42378424882439388	0.155005566637787635	0.0908107234372621851	0.139916613707791612	0.0326816342576930763	0.0647747013034041446	0.445571506797690025	0.184121804004185407	0.0500554641017939551	0.372846512638973782	0.180938203218419242	0.281319675682216543	2.19190071282990442	0.0279112899811038179	5.91715976331360947	0.141675010929650986	186.327853086162149	5.46131544092005591	0.0283442169852395097	0.658462588499157318	0.587662869330280073
2007_Probus2_D148_4	y2007	organic	Probus	0.016560396584903527	0.0492615498890958952	0.0329730069562644907	0.170809845995570748	0.577235226177462188	0.165772864378798199	0.912603848046220449	0.12454963340619728	1.74307296661883854	1.78645695193053619	0.475283069211676108	0.368940593055570917	0.184614173053139065	0.266578440121702911	0.165533852107513313	0.0956953526340590409	3.38162172273531602	0.200728083246863737	0.0825465499628391305	0.137733883916997064	0.0400675271439453189	0.0605404790224774477	0.414616176937755727	0.182922841942596397	0.051248714072602954	0.367087140208126178	0.175176185764997591	0.306163772389010237	2.17227566889783319	0.0291331718629504835	6.28930817610062893	0.139213570573577543	170.700360390756601	5.2150079652272958	0.0262624181487392105	0.618297638642557356	0.6344772315978565
2007_Probus2_D195_3	y2007	organic	Probus	0.0189761034038727281	0.0578503266472176048	0.0378250107315019292	0.204027780278266496	0.515257034083242185	0.194376390200373505	0.966809309434409208	0.141639345818145688	1.95591081705065958	1.68955913105339095	0.490387098834309636	0.389053087234414655	0.264182837780150351	0.266774535392195289	0.182913541856173309	0.105938819794242961	3.55747787419910463	0.165947136456948308	0.0978475981734931349	0.139473289710018112	0.0166006391214417853	0.0666907641804750355	0.450192518272690488	0.186882990137968256	0.0546874876294059995	0.85678315231209681	0.187200359859912471	0.368513092561411147	2.35284075398220388	0.0302450552903846214	5.98802395209580838	0.128997607011200606	216.130917227856996	6.07404883009963183	0.0325308618507804927	0.717893103146805115	0.63447760611196778
2007_Probus2_D195_4	y2007	organic	Probus	0.0175672468343080269	0.0589564079936801908	0.0346499196229978331	0.211829379954293669	0.494311532311305956	0.182489193299615915	1.0048797520455977	0.138568503522160804	1.87111321447926329	1.60842081190282673	0.47507385189937959	0.429517232879846726	0.265052922864866602	0.264523251047357616	0.168912039934005579	0.106887772773313343	3.68540142035850254	0.162825051407192314	0.106055128676189217	0.167427748166540398	0.0316613598938071324	0.0725335613592905261	0.464738592726534253	0.280473636825018213	0.0583274605440895207	0.804166216188352616	0.192040235512937947	0.385000889309901509	2.1959255278131537	0.0300599349872699644	6.32911392405063291	0.119328099083744392	215.934547198036872	6.00027368354679416	0.0297406185487145472	0.688087578037623351	0.668617144695603036
2007_Probus2_D266_3	y2007	organic	Probus	0.0188884980008094029	0.0481044232045581883	0.0412956922913501019	0.22819994558226117	0.539436506395458481	0.242459419010084225	0.886349783819028283	0.154346899555524925	1.67468836160478508	1.58474270114792103	0.490807700427422412	0.415293559315539251	0.216397485731740138	0.295614736568518986	0.167087916605876651	0.102403049094265478	3.73027209244288111	0.199646369676196711	0.0972141882061824611	0.138464807765242011	0.0138571168420098374	0.0706633257159792806	0.373478431267913889	0.177153427260810572	0.0507675620819694402	2.02690345658089776	0.179727794842308116	0.312522233018411948	2.22866137383141342	0.0349808375972037308	6.0975609756097561	0.118708934501572969	189.855382467456666	5.70594351793222997	0.0314110222330453457	0.669718414580097539	0.577074436527936927
2007_Probus2_D266_4	y2007	organic	Probus	0.0178144912782145	0.045603632741141054	0.0466509491458927142	0.222042283436943513	0.504743372933333196	0.238884344713042563	0.976022362977678194	0.150004843797375771	1.93282215166115009	1.59836444554570335	0.537840429818149623	0.38993541168301472	0.203113788592505692	0.287117747403693135	0.151070471840728256	0.090162135541840994	3.67424668373785665	0.233494983495584842	0.0988880412971923133	0.150025068592248324	0.01652201756264284	0.0679293465080901321	0.414380629290999583	0.184026775085553267	0.0519203281343092092	2.0737925249273487	0.184281498177731907	0.324348315067597273	2.18855976327988326	0.0326250539017772522	6.13496932515337423	0.123882608063201924	182.69161311409054	5.3772348130833928	0.0295782158850310341	0.696779713404495063	0.555816719455344547
2007_Probus2_D298_3	y2007	organic	Probus	0.0204068044519030132	0.0576932448916793192	0.0514350637499419536	0.261479093267230167	0.587954531621242078	0.259112442276785935	0.885713679081623636	0.150955953687507978	1.83212842861634835	1.76616961334944701	0.521368424926968106	0.476692752135846703	0.245374930015002255	0.304778068205775426	0.176498387955380363	0.0865914332994800526	4.34097935907531427	0.307415298831784635	0.107091169814697529	0.161541142362594359	0.0575051141293597968	0.0721404974540810761	0.504720269108996996	0.212550928591088115	0.0660055646280199037	1.41436338783517217	0.240992106577772298	0.343484839235171862	2.0782397319013332	0.0406580610295388309	6.53594771241830065	0.133946269476886702	203.553660448654276	5.9943149977584758	0.0344480458962266442	0.694199679664424405	0.753942246549864425
2007_Probus2_D298_4	y2007	organic	Probus	0.0181844484676233193	0.0459315195271013124	0.0401789664071380348	0.221628379353917904	0.545455411639306846	0.228242543322341615	0.928395980520213673	0.145712001865630476	1.7817060346187549	1.58048359606935018	0.511717943987430579	0.449131663998715165	0.210507195930674282	0.284582287594497988	0.18704645302707411	0.104834370258214637	4.16093547634056417	0.215272641466120679	0.100030332332409197	0.158631304810047333	0.0329533274536921368	0.0751553927243187228	0.49653140957680944	0.197119638649901025	0.0644387147259495257	1.18885916761854202	0.223358461920235935	0.330676466900223716	2.08633006520059998	0.0340370589488857354	6.36942675159235669	0.130223303331975934	188.024138922691336	5.03668286032429537	0.0324407633358123894	0.723355468151287527	0.69326369497532895
2007_RdB_D137_1	y2007	organic	RdB	0.0136683899641710037	0.0420721299107378375	0.0409946343806633943	0.1443671611014942	0.44174251856877738	0.128810041194828261	0.722591489039229877	0.188732201500230453	2.31606179640104578	0.861949493143133554	0.645617123918320674	0.378348428222024204	0.21177911255816941	0.253196125186621986	0.237946450671203955	0.124676289454560442	3.2810189044454916	0.241717206139562251	0.0959689352119637426	0.138139715824566174	0.0436074413193683553	0.0564042571214346983	0.59293381802740972	0.208128078815374941	0.0515349350993027255	0.822644371753626887	0.179257903026011437	0.326956201419593561	1.54117489986173175	0.0322108908194965332	6.32911392405063291	0.0639898256531587785	363.397685446505786	9.31585682706023768	0.0302302145917685789	0.779260091730709505	0.644410328924637298
2007_RdB_D137_2	y2007	organic	RdB	0.0150193537170485763	0.0517869891830067201	0.0406227025737536468	0.172494513965074502	0.478462198476010486	0.138470422976905204	0.70368657944126977	0.166590412381411555	2.24846769897989436	0.861725933244940454	0.647695735014844768	0.380203597983421985	0.211597880088708705	0.27276765340363369	0.224405687055709553	0.139324378983682733	3.45381970344039634	0.189816635944564457	0.0992551380229392974	0.14638753037187676	0.0189204148647064237	0.0672908134532719911	0.638699300817770196	0.25023517327507115	0.0550127045120191433	0.953875758676478575	0.201043781074962734	0.329240668681282269	1.37008885703546106	0.040728488865437039	6.66666666666666667	0.0602238292284227682	376.069777097934764	10.8984632893013226	0.0302663779314157575	0.738711807363776098	0.716878436641121194
2007_RdB_D203_1	y2007	organic	RdB	0.0158097241357574834	0.0667085704434461744	0.060596316025403321	0.175842569924425057	0.498635496113890873	0.144471364065171984	0.799891963071824824	0.206044634100122114	2.49856788723571263	0.839862423368739908	0.842395182358361259	0.422525745283494265	0.253639682773652511	0.539832296806864715	0.341583847220866136	0.207618742668197533	5.08548261785465819	0.283301791103323697	0.163419009568829813	0.239732387815736178	0.0359253673487212742	0.0812473391873927631	0.946711906272359334	0.369813699789468699	0.098951484681241013	0.72474887048272453	0.291339354184208797	0.571711427233142124	1.42194969704987916	0.0396707390434007243	6.66666666666666667	0.0631450906545254392	443.901131796644163	12.7079626499271203	0.0483695192408175046	0.899766634972860069	0.739353989733174298
2007_RdB_D203_2	y2007	organic	RdB	0.0174987679797017489	0.0589278092193024488	0.0557159660447935933	0.162451326805899614	0.425840711288377903	0.139713874935938628	0.747048485532801918	0.178494904816084908	2.45157113881127142	0.797260792797364621	0.855398889967538439	0.404939839475466342	0.20920592894886501	0.52105618011169993	0.327498538763390371	0.195586219604322049	4.99394265663984539	0.295772791117538496	0.147671809336398762	0.234615717741949945	0.0300820345578965721	0.0832281785550306593	0.766376014638373599	0.35433311057140485	0.0923215955167791552	0.631599360357218261	0.25920973138197461	0.556848640741018387	1.46037044580793322	0.0380651632921572895	6.62251655629139073	0.0666503069142467862	415.008941764447672	12.4961489157630612	0.0440257951613228987	0.791505190679127898	0.733592104972897221
2007_RdB_D242_1	y2007	organic	RdB	0.0149071327005819972	0.0519424414053949516	0.0431915568155632005	0.178127086192765454	0.488088325402693836	0.164372947082084324	0.71916251292306967	0.185937455149110615	2.16187661172547976	0.801862942577551648	0.701120328110865706	0.419199764718748943	0.175189277768984665	0.281929383231816978	0.235770351258935901	0.160998155691338324	3.56242947135003362	0.182310897425103926	0.111502017097339439	0.167010079152448684	0.0182674916263640083	0.0703269963586890896	0.691986983199488257	0.279688342144353194	0.0681821717043185624	0.805382058617937533	0.216987299911913856	0.371512495066903295	1.49828229612820262	0.0355134854547212682	6.66666666666666667	0.0562048293914262499	360.294506474644324	11.1510387927018553	0.0379084728351342644	0.946714377188623177	0.735815973884294287
2007_RdB_D242_2	y2007	organic	RdB	0.0160290135044629164	0.0581581654001605186	0.0490702909854462853	0.181791335126369263	0.523688340062506637	0.166645723939314322	0.733277232209153114	0.188052152891217551	2.31011398343789889	0.805128979699939372	0.714269697481245682	0.444899684335982271	0.195080447573584071	0.32196375935071622	0.290372818624557823	0.183833145271872563	3.88881231043129749	0.201773658618313082	0.114377753492675757	0.161521313561706371	0.0228736891227704986	0.0734814724556595923	0.7405077617132251	0.295216300295863621	0.0711291176257801166	0.995960803676104433	0.23283320408074331	0.451941517751182629	1.62651205433770423	0.0390863216912923524	6.66666666666666667	0.062253632082396728	402.373234094421661	11.8747286436008968	0.0428399353694741345	1.07673796078759886	0.782626759559297323
2007_RdB_D319_1	y2007	organic	RdB	0.023682276029151604	0.0688520528059761836	0.0521504636559210256	0.222618837243456237	0.514425746796899402	0.161505881535135961	0.729499526374593261	0.260907313191666422	2.41030339728709731	0.604089711840724143	0.809276945729989204	0.401523193449289357	0.251459722559533351	0.284182579680748674	0.289229971244515697	0.155659852065709598	2.85252872791058953	0.200473495494973495	0.127451961237821739	0.18827622413283701	0.0355553595599537795	0.0902342516668288907	0.571323077530606011	0.27379200473630376	0.061887930268626746	3.76648048180899612	0.220467839150880417	0.385708979749966799	1.64280172144306359	0.0518771520170953851	5.61797752808988764	0.0381275651998106734	431.540022796840973	12.6355094190680188	0.0380222633129904049	0.581647395108062891	0.632175736440044725
2007_RdB_D319_2	y2007	organic	RdB	0.0155245007247181015	0.0442496148526912933	0.0264205388895140282	0.176997654740640013	0.417896578130636714	0.174381672163743804	0.941950871863299292	0.170429937179081461	2.83643000438513031	0.684815314687817603	0.78541597840548628	0.481680364941719996	0.185033895280616153	0.260514367031029882	0.179306253329724978	0.0999834817316707089	2.75813801521740642	0.167947529842961866	0.0972234632023708028	0.146393635870417468	0.0168039262237230143	0.0778968961362701776	0.40628196954407262	0.160917126959436128	0.0516469473132901378	4.83196926726609656	0.191233073924851278	0.32184230062012386	1.57081505873834419	0.0338717842484986143	6.25	0.056969840191225671	375.61586313166283	11.4662885704140433	0.0310667041921897301	0.959497508612545284	0.554008139141755582
2007_Runal_D12_1	y2007	organic	Runal	0.0151289388593142349	0.0390397395347146089	0.0544970506619208433	0.0677257460533792992	0.402867491542946657	0.079744148697159548	0.727917799331572925	0.168763220736249197	1.45480117570688546	0.582607312814628248	0.492169431078722298	0.316136962898981739	0.280789259125359948	0.450308954755908522	0.0873935342784897924	0.0517555838560945488	2.47615688347906851	0.0650423062162407635	0.184916967293043197	0.264229771009090271	0.0369146555388605966	0.102285669438997335	0.36042987608262573	0.298822006136424612	0.0588414705507459789	4.56823068969116409	0.253405672950132065	0.358246429702079983	1.49050251975403207	0.0157399550132229095	6.66666666666666667	0.0808303375233668258	132.133938922456298	12.064402824424128	0.0268262365819552865	1.15124521989568551	0.62189939698966708
2007_Runal_D46_1	y2007	organic	Runal	0.0150757795487561186	0.0259872294224327687	0.0417043180816953244	0.057908908661249009	0.378755890083965184	0.0687755538316890258	0.660294936321231934	0.127453832807471565	1.30548600656332061	0.355825077021876181	0.430962062804524653	0.26041964720341999	0.158476408710442233	0.435780908946661656	0.0939419209672118346	0.0611244820271199191	2.14253332379060027	0.127306545704667558	0.191463369923227977	0.256569953541367923	0.0338136748601930257	0.0920225075423618856	0.38114157334958741	0.274836229196720717	0.053038570546735577	3.56158888779161948	0.254055874708261614	0.317418585716471257	1.51229381707299601	0.0134713365003905616	6.66666666666666667	0.0718491899100677656	160.534177721433077	10.3747579062287381	0.0237006849218080189	0.988831441346071043	0.655850577250923508
2007_Runal_D46_2	y2007	organic	Runal	0.0155340019534609311	0.0434649205779323731	0.0531182603303937709	0.0673719263885317826	0.457267212409689525	0.0747142433774921708	0.691417012758797944	0.141819682241447068	1.31559509885515788	0.445324813151247191	0.464759123585981077	0.326325077491253255	0.23364952615004009	0.501607490817894139	0.116033231677616083	0.0601823760574332351	2.2865095717828562	0.0593247108512743863	0.204707321534866623	0.286190518861947944	0.0379355484791566734	0.104460181199802975	0.410346129224779006	0.31885525159057911	0.0609624377536878262	4.16301759344780388	0.282914576984731729	0.391111440397283116	1.59881118255840128	0.0160935769478334564	6.84931506849315069	0.0811836428981269929	148.093252477309027	11.0202960510453437	0.0284066671859756889	1.11671731393850795	0.691260585558016091
2007_Runal_D50_1	y2007	organic	Runal	0.0154498963714387285	0.0442592163921806392	0.0383227288614244961	0.0746017489007854019	0.439610304622869287	0.05553379737119969	0.70305525272381156	0.127967861410172999	1.41877616883001114	0.456240788397844496	0.493969489339436038	0.287145857809155527	0.221497270140328245	0.463860776331191055	0.122366304515067352	0.0700924220648542352	2.74407739106410317	0.0528506755174396991	0.182118389511185274	0.261636322668429597	0.0381534826088299232	0.102895976626631542	0.46115662795725129	0.294700927797684751	0.0576765491462412313	4.63920029754451762	0.267068288613888544	0.365953715039017324	1.52109213521692958	0.0191183921982136939	6.84931506849315069	0.0787921160644813111	136.795911400090944	11.8268873421575869	0.0281903590141384047	1.03792683027937601	0.700565620815312438
2007_Runal_D50_2	y2007	organic	Runal	0.0175419097218897602	0.0459077511955233433	0.0520834114628652819	0.0790314197649007496	0.49204863914847938	0.0614322344158725207	0.716294685703079435	0.127462202998083571	1.41310775809257769	0.45214472133888257	0.515520957922925466	0.312507090908524131	0.240357227375454844	0.512458628803771523	0.116746665080254943	0.07563566052427134	2.97802241662742694	0.0667169275746446504	0.199686071753236437	0.274824375361118763	0.0390847485459997677	0.110275332457806711	0.392836099881355014	0.321422222348127915	0.0599521299742009385	5.47328611494384582	0.28650465325411543	0.40582604946751995	1.57134498041413343	0.0187525979782994587	6.57894736842105263	0.0812300835450133629	142.007917548481293	11.4922809286448703	0.0307925621626160014	1.09410853874566661	0.723054371482845474
2007_Runal_D90_1	y2007	organic	Runal	0.0164595373200971426	0.0427835932796192199	0.0413559086070090356	0.0650188465194982937	0.471475002896317474	0.0574988378567386139	0.641334552258679683	0.12330353463685554	1.32182304481835215	0.425874709093825786	0.466183157548261329	0.276457812550006527	0.199693963282592855	0.444833771874897804	0.106412630160713191	0.0523211846028300831	2.63578747363221198	0.0621184580467937121	0.181181803225488806	0.256620933482145356	0.0339139179787811911	0.0984797382657872143	0.302205351521796263	0.277320887057014955	0.0515855697917719206	6.73051990409455297	0.256050199808019299	0.329501230963786114	1.55597172260106679	0.0144717784141254253	6.75675675675675676	0.0787472990377571775	133.607301160999844	12.072642659084389	0.0248330950321607824	1.11152203078860986	0.627560060028182536
2007_Runal_D90_2	y2007	organic	Runal	0.0154386658348091011	0.0427670961341875921	0.0371068935044844402	0.0716200781639457572	0.428777797491680845	0.0603916097503334519	0.66143099987070897	0.128121240582237329	1.33916658777198414	0.453724912768854127	0.477033511726220873	0.286755543515701002	0.217366759846271382	0.418732682653124459	0.109952757633852577	0.0560035672831744949	2.6235744076470361	0.0527208538044140027	0.180465535906022192	0.254645121944613734	0.0331363347469146243	0.0986540323116007218	0.317599717634377106	0.287037498634201638	0.0525940203752858382	7.26803117237080409	0.24236233615943696	0.364612719321545292	1.53139006948725696	0.0150800773555646653	6.84931506849315069	0.0796260036195631256	139.041100771295206	14.1942338481434747	0.025758431855819438	1.08837539347917885	0.613055524272101855
2007_Sandomir_D147_1	y2007	organic	Sandomir	0.0183074491501002159	0.0477977901960446972	0.0339880275851835285	0.169568830968438438	0.193659259972128793	0.115600792802518731	0.617032357536408915	0.190736687788712161	2.67891249333327599	0.540443157037910004	0.633528635192560796	0.526252006737692367	0.202458058779000249	0.347855814888730226	0.0828417744453715731	0.0578205578650138926	2.35325529009926967	0.0416418232629958107	0.149969368016068955	0.225362321665132603	0.0272003347878261318	0.108851742810690845	0.384230455745855878	0.252686145418455213	0.0623938498933324158	6.39888736946124268	0.26334567931767155	0.305762038813237103	1.48818736478378309	0.0314199611394506619	6.25	0.0680004169390704436	223.054157488720333	6.40871272279761546	0.0377254589286789564	0.784916026159364812	0.434798767086168483
2007_Sandomir_D147_2	y2007	organic	Sandomir	0.016164408561841664	0.0485951115164162934	0.0310636608931374308	0.173663955772349546	0.22588265901350864	0.111382476294117411	0.632080203647201595	0.169004672427502995	2.66160874452455356	0.497249810828134802	0.553768982096653691	0.504724686960568791	0.195274383486267982	0.326548517825354921	0.0864098161607860333	0.0541855427592346491	2.32446321432275643	0.0389141856542489126	0.151311976402291812	0.22081140252636248	0.0236189075280973923	0.105469554247434415	0.39866508085771171	0.245420817523472697	0.0595943514339424243	6.52396149730552377	0.251184897660679705	0.273796464408573536	1.2851373709293018	0.0309449417510553928	6.49350649350649351	0.063532460288827938	219.022300625367434	5.74834187720741633	0.0377712924207725768	0.750425469028055846	0.426976052389290245
2007_Sandomir_D194_1	y2007	organic	Sandomir	0.0193722483502529035	0.0592593228768641449	0.0402282609607955031	0.191224681421570766	0.159676044655058143	0.112509003771143179	0.526057113361768319	0.190692271892878581	2.2178895565262061	0.436428230558386464	0.552618080534601247	0.532099287074124487	0.244981381226184086	0.385695394708834123	0.0977419788255541231	0.0720196955153555311	2.91490090983488162	0.0641660598745280382	0.169761674340909654	0.260047539394302134	0.0329871739878523125	0.108444917920232043	0.416389478476238724	0.31125248205394665	0.0713516048698133257	9.12465190989635707	0.316934426368350133	0.367856104941939344	1.06764138330621528	0.0404726456624902765	6.02409638554216867	0.0519658677535577886	233.684445277616427	6.27419635673794037	0.0430474130553459256	0.791373999522158084	0.523201462253328417
2007_Sandomir_D194_2	y2007	organic	Sandomir	0.0179176788420649359	0.0518295666698695575	0.0402604343478980751	0.171424455970274847	0.166070524204947869	0.100403117177441149	0.599728037254231801	0.20275527740967721	2.32506497179319592	0.498581470664136923	0.557998970651361741	0.509645532316332592	0.202056581094345388	0.362006890908393209	0.104609908325700457	0.0707025871404797031	2.77537520368881332	0.0324944019697719588	0.169665385246968849	0.254103519951207068	0.0313554813093552509	0.106287692811013602	0.406054898615351499	0.294651652781888834	0.071867994327882846	8.29742152244127854	0.288860236657027291	0.37307643253168952	1.10836342823101277	0.0387671422229732015	6.45161290322580645	0.0546864582703374503	219.09832674242748	6.02232384047225076	0.0431602523886543281	0.735995738628339578	0.496784953471643207
2007_Sandomir_D265_1	y2007	organic	Sandomir	0.0193818960574499278	0.0559227019932664519	0.035397101717974253	0.272854192939303943	0.23516382621686322	0.121975594673902485	0.528014854935719556	0.203620346757397746	2.31916442492552327	0.569915257959683548	0.580763296649180904	0.481923658621944346	0.201872579302333734	0.351254405917610962	0.094579402564725334	0.0720592222928450048	3.38979205081226007	0.0522564899357793767	0.138082832129571397	0.207473969015906524	0.0284687808489531509	0.0971094402785183316	0.355524681212319778	0.257850500372686938	0.061679709105901907	7.09063650946492631	0.248536882704054779	0.311548542881503793	1.36519630256406438	0.0436423139102460754	6.45161290322580645	0.0819844330728470981	231.464023390801054	6.03540161964246317	0.0393912816272493094	0.610018531020278704	0.501282965056949693
2007_Sandomir_D265_2	y2007	organic	Sandomir	0.0195255192730852745	0.0504672073037331335	0.0325003208099523085	0.241864445418872668	0.209053513068844357	0.113628869318418551	0.539818963456700448	0.200416919375038813	2.4119886063927904	0.688249864741019114	0.566482176632762971	0.50348458122642539	0.205244141283758419	0.358820043975489831	0.103125420624771602	0.0723358526047763488	3.28645885024768236	0.0477473652284522471	0.146990141602273828	0.218904677528331703	0.0277169030927818827	0.100272573095150479	0.390421184198914432	0.277407962881723444	0.0616364797089276142	6.69732797601380592	0.263134964395307993	0.324507026075247831	1.37004697384692088	0.0411241714662162729	6.32911392405063291	0.0827795683099471436	213.486578490485673	5.85738260305828473	0.0394285510333398433	0.647616300220153654	0.496116716207853361
2007_Sandomir_D302_1	y2007	organic	Sandomir	0.0210744964418066134	0.0553982994688138448	0.056159545538004578	0.232476727202820636	0.215935365248225005	0.160113515334899023	0.602268699304964691	0.237908475470956018	2.26823664288003237	0.556518573700555702	0.553259906316651511	0.523558908366459183	0.231638211795779716	0.492654988996154682	0.101240003547711944	0.0682746145589598555	3.29019518163195274	0.0577802937479733195	0.177373195948768617	0.278223037037459245	0.034654821054587663	0.11748659728754575	0.418279912516800417	0.357927789943591237	0.0725625858384239478	14.6329171051920201	0.298300663626754184	0.372061401173077331	1.15731724770148165	0.0448057225862400337	6.45161290322580645	0.0611906379802501003	242.659056368244296	6.30334449120060835	0.0411225508153811104	0.711778429887531855	0.513763827365894712
2007_Sandomir_D302_2	y2007	organic	Sandomir	0.023593919268740121	0.0591154332469605515	0.0541176210374692299	0.26009647571755428	0.218325910451052174	0.148464721689749347	0.557647456290350955	0.21416089684538869	2.14455336057648899	0.434537165623757193	0.54547390022851463	0.486188029031996175	0.24219232632178008	0.450166427656869323	0.105653158168462445	0.0704725200893578205	3.20706251753393163	0.0489320209075069254	0.174968333139265404	0.25074688256845279	0.0300389231696871694	0.118210454763435127	0.397836874209971626	0.348685427199740454	0.0720615733076910833	15.0855016976579127	0.286317384699839563	0.350142824756439169	1.15179414844920061	0.0476307730890259299	6.62251655629139073	0.0548167228066139216	255.335522249208753	6.39251309482931145	0.0407050729351341373	0.6916698580747477	0.502068355350085815
2007_Scaro_D141_1	y2007	organic	Scaro	0.0184733133774104489	0.0503661421897034123	0.0506733417759452868	0.268416246393586282	0.298859806445455838	0.0823035514168863576	0.718847031805986164	0.183093385059151159	3.33812148603998351	1.26271512461579585	0.626453716669999931	0.423503404265852889	0.222384941637185098	0.252893345928894627	0.136128323249054356	0.0553769808233373641	2.66159423681255805	0.0602986586271913523	0.121032584214308527	0.204538185727228393	0.0229856619172746044	0.0791261836647276564	0.26325869766731439	0.142012938014531951	0.0537445270853660314	2.63826895318912158	0.213446163175244752	0.322936472698037996	1.70611598387654461	0.0413884571838590821	6.32911392405063291	0.128032519905033665	224.458055754730943	11.0006542621689254	0.0324902063718187193	0.575762542728098651	0.394258652098024843
2007_Scaro_D141_2	y2007	organic	Scaro	0.0193069543742433316	0.0504067459360568988	0.0477339165091215479	0.255068390544315227	0.327658186893065929	0.0884226628689243875	0.764274868427546598	0.180294110694219444	3.40831634522084722	1.28446533420190422	0.650931381614899013	0.430078412769064815	0.211489209837365827	0.237342867276258005	0.137566794209802296	0.0542747155643072993	2.67016165808795536	0.0536910620573842123	0.125487190848310312	0.207193621238002703	0.0249292582429561903	0.0885474904975726778	0.300237436656683729	0.15501651589294066	0.0557355361914616154	2.81053707394234419	0.220230517562439345	0.309250328817059608	1.84014648771877134	0.0444774335752631099	6.75675675675675676	0.138819287645901695	207.994662060216787	9.78226303239999952	0.0352191033072071468	0.608166954213856697	0.412764483303577632
2007_Scaro_D202_1	y2007	organic	Scaro	0.011811187533054384	0.0493237450188233594	0.0588307999059289736	0.228860334175646756	0.300295876489145846	0.0937412701533514182	0.643659194585670793	0.174185294956203261	3.03549600080442093	1.30692023481235239	0.547824811996447823	0.363115998606006436	0.179893986061918965	0.289146727713763295	0.115427311883329101	0.0447333124207351621	2.10528399242533742	0.0534371530575116502	0.101750378760472279	0.172372304418920127	0.0224795966044934156	0.0685094944709495075	0.189149897177876342	0.161790829729801639	0.0460611050806224409	2.05403134435947021	0.171595096180396291	0.275427441943109284	2.01633748781997292	0.0391442489693237959	6.57894736842105263	0.158768188129118119	191.582958714008839	8.93392399653589223	0.0302100693708433031	0.510389529517185997	0.407800271118765907
2007_Scaro_D202_2	y2007	organic	Scaro	0.0169621356391026489	0.0430836886269208956	0.0534797632141129317	0.220226910748680446	0.351255954527252664	0.0946322130034131136	0.580162115345240274	0.169654575510985563	2.82220734408304055	1.20891927331061146	0.516446333303738117	0.332682691570134924	0.170885192909469442	0.275729265380301545	0.124452413006674627	0.0449228199046550859	2.04376030170208731	0.0552222570519661793	0.10323973997280864	0.159481220023519137	0.0209167208742305999	0.0688964547951195677	0.182962607954590067	0.152463680932164745	0.0457842520835938014	2.02118639972989836	0.167597255013520182	0.27135189134569447	1.96912599891403677	0.0361937411554093109	6.66666666666666667	0.163030380999146571	187.253995052163078	8.09334104620900383	0.0328672992795074873	0.521700994097264375	0.394457420034028459
2007_Scaro_D245_1	y2007	organic	Scaro	0.0191536524784222444	0.0428122824110552955	0.0518062409503541007	0.223015379671768262	0.326984447300839059	0.0953063672336901407	0.609139736650388779	0.173778555511765199	2.81961933237777778	1.07239525296228895	0.571043050553661263	0.392922813855813922	0.1808669465793095	0.24160382710785129	0.118911675935913832	0.0469173506371959018	2.3967959720545351	0.0428122824110552955	0.120475321017668315	0.190485430029777934	0.0214471319014048433	0.068308495246670917	0.211975885430890383	0.144363898756441731	0.0504625459440382276	3.13065806572469772	0.19262627743071374	0.300328497703819857	1.42734601909745723	0.0358125378890665558	6.57894736842105263	0.112322504888077164	185.49550531620932	7.4391787786152582	0.0330631619460839286	0.515362355698687038	0.377275698792187218
2007_Scaro_D320_1	y2007	organic	Scaro	0.0112951868405475027	0.0508031520687983665	0.0582001193916646091	0.280812294436592937	0.375878047515946886	0.128067225228402564	0.62623754190169126	0.197305677535350639	2.96341739521354981	1.21373271356231369	0.564976461643758549	0.424050220703863907	0.196014312496730345	0.329449217130167262	0.11142990246710111	0.0426263989341498696	3.17127536992162628	0.0572699108391199909	0.123327489811928079	0.201079727337779948	0.0279537958387492911	0.0901621136387468886	0.219316356031526535	0.166081606167479956	0.0506399575858958019	8.86262903601508533	0.198049986285632336	0.31885789518979082	2.04985397038376325	0.0391688045203055338	6.45161290322580645	0.154049205988950868	178.836950100313875	8.40638409154069549	0.0393979863375991354	0.554648379499716244	0.397000380392148821
2007_Scaro_D320_2	y2007	organic	Scaro	0.0111052990026614634	0.0529847998815161164	0.0566626757400741758	0.327355093366020896	0.383208259199175523	0.128449531446612642	0.692316561690307142	0.195567182293947861	3.13092932057195259	1.05155563239671382	0.65293801639527197	0.437308870033472639	0.205814687480982553	0.30862169122369163	0.116579988701444653	0.0509568757158127188	2.99207234349071258	0.0571115652038366466	0.122882547659884453	0.194633190434892502	0.023014072423654072	0.0886009724777555882	0.227571869406101706	0.172266424162344648	0.0521881153878469245	8.25294595668405887	0.197176394438830803	0.294380201463281273	2.06441850188924976	0.0408006572936776223	6.57894736842105263	0.159735995416746534	205.214331395605521	9.69664689800722592	0.0380462111891452172	0.586534816509588952	0.403063507782874191
2007_Titlis2_D146_1	y2007	organic	Titlis	0.0220471518853115356	0.0547341273315284519	0.035174306937294676	0.171824380247946444	0.549843150604555716	0.186359910819129444	0.6428678082275258	0.182548056057261051	2.92980611577024055	1.07907233826344738	0.691118787740720511	0.647633696223846103	0.229714090152262917	0.320896565215793573	0.172386532566363399	0.0699096730232226885	2.8843308168064288	0.0879430402423334086	0.153850907491985171	0.219139294865634079	0.0271732622957163716	0.094340624541882225	0.379731752002683464	0.205269448470597793	0.0581917491256272572	0.67840062630852931	0.28833108996625125	0.366115173623250554	4.09147377435196356	0.0430538513821983874	6.13496932515337423	0.221530795215672723	264.323840436262782	6.1033210908252063	0.043770873669616056	1.21234265258209463	0.57481058538599673
2007_Titlis2_D146_2	y2007	organic	Titlis	0.0231777528827350363	0.0342289093385102156	0.0408756135213207794	0.169045417245035723	0.578399108953510792	0.18385980499847518	0.713178421191859987	0.165229626851035352	3.04634463007553591	0.624736825486374802	0.695785403312023585	0.533241950584503646	0.190719979972558492	0.336866611846181519	0.153869584629100363	0.0647924281586894963	2.90125807474493778	0.102157094044759246	0.144767966346653196	0.219414012166137039	0.0273929924088897162	0.0943759219825711611	0.339256029225768528	0.199609744666697097	0.0577365716259394989	0.620896777047911619	0.285131480420341777	0.322374047482615371	3.90317676477172392	0.0472684168387539079	6.45161290322580645	0.205019288581904235	254.605577741109497	5.69939358527549639	0.035707032847777577	1.1120461688805434	0.566504581151911839
2007_Titlis2_D197_1	y2007	organic	Titlis	0.0224419482405223557	0.058178094660601742	0.0378407151195805758	0.167181726950781921	0.504825377096171796	0.144554967455022904	0.629359667998222262	0.160940479890675106	2.27991631583533584	0.81228210335757517	0.587335054021103345	0.53959024674313516	0.229428111666086737	0.347421549596457297	0.124261551824939093	0.0680431077870450355	2.43186699008582057	0.0683109619851633687	0.159555616696148404	0.244606244843959339	0.0307568264331744442	0.0883405941496230457	0.320576697090208661	0.250903668012486109	0.0675953272126830803	0.608172319512412221	0.279954857530590924	0.371378624471320741	3.63102418237363549	0.047308424754589989	5.91715976331360947	0.170982162807366661	277.21252961366298	7.09328882188173729	0.0505177902530169481	1.14205702759167723	0.620531063364802185
2007_Titlis2_D267_1	y2007	organic	Titlis	0.0229440734864952389	0.0576788295485551732	0.0392996526524393794	0.196505344280692832	0.512698783858676718	0.182936539282815564	0.613183156994991989	0.186451084796297981	2.47585372692886157	0.822250228087473552	0.642076859577738411	0.528929265031192673	0.186872012006889674	0.34674252692911334	0.166809126268407108	0.0733247333052400481	3.25229605958629858	0.0991578623380767765	0.126948499595123098	0.196926271491284525	0.0293091223345079432	0.0896858199300143603	0.317994378615450027	0.233669676466691361	0.0605749661133925978	0.773370744189866968	0.235620890452237901	0.345642608722744766	3.93877562581254687	0.0479361348779814628	5.98802395209580838	0.20489399085887719	220.120589744985773	6.42114782365683307	0.0368850253453255364	0.788449379687044159	0.609307479538216886
2007_Titlis2_D267_2	y2007	organic	Titlis	0.0247188988980462626	0.0621325231018709285	0.0402064804100962499	0.221791218868738194	0.508785688351217563	0.187269452923179845	0.598091362900584016	0.186745324412619494	2.62794873784896235	0.950402228199084255	0.784588766208208297	0.554725136326823937	0.225617356995828756	0.338714306174551327	0.17559802613801927	0.0807332615766460476	3.28151619176730084	0.107431369564570207	0.131789202155341561	0.203046553041063169	0.0283104271204098098	0.0876925234668640398	0.305297369851253527	0.237288783780989331	0.0606042309210782863	0.821207878146024812	0.250733928001887475	0.383252750321929715	4.00202400793438052	0.0459078338749694	6.17283950617283951	0.20416219801354163	251.386325734082245	7.38266288444884486	0.0399377605546819748	0.871563316810606332	0.610043988791410304
2007_Titlis2_D299_1	y2007	organic	Titlis	0.0255098383842038618	0.061694949150543764	0.0572604765159718827	0.239043175791921975	0.502872915395784306	0.241074480342559199	0.747462435786837485	0.203576691303679361	2.6052926481408097	0.859807987148991271	0.69877899166637088	0.687548712960788422	0.258222967180570294	0.497228026960329282	0.148242467890188178	0.0698489867769232127	3.85978078533153056	0.0807808449970344813	0.173697456403230669	0.257625196550794671	0.0358169658683754441	0.103585376176499522	0.388799128262630703	0.323271195742623655	0.0703435652762087977	2.27263468715892561	0.298444656600853825	0.362287117656190261	4.18269592174102193	0.0551808297060059921	6.45161290322580645	0.183136282537152746	295.193450940257874	8.06620345981459516	0.052039512508475932	1.02726650312232427	0.62896440226627768
2007_Titlis2_D299_2	y2007	organic	Titlis	0.0182694995758922787	0.072495323873266264	0.0566981852664737805	0.234065631024450965	0.362845112457564816	0.201991553882005908	0.659563844561512329	0.198340352314406279	2.56162315024099465	0.829585882269752708	0.67605833737070779	0.788925157191310647	0.257725079889049209	0.503198818536607654	0.11728873691540481	0.0681560436730658733	3.81160821235744499	0.0792648033616472856	0.185444780588470683	0.308533278331115736	0.0419871315601589695	0.104369554648154482	0.447815234481193416	0.37023352542183917	0.0797176198147191103	2.26991912846557254	0.318163006253052864	0.312542854186528262	3.93969961515795808	0.0523648077016020727	6.02409638554216867	0.191344042982680154	291.965196524043965	8.19467669112686142	0.0504464512197800966	1.04197366343280615	0.623654740922660086
2007_AntoniusM133_3	y2007	conventional	Antonius	0.00522353520501432136	0.0159367039431169929	0.026416932373650158	0.158056428700368534	0.241423269238748317	0.0947088994473512474	0.658368346234011411	0.101822024739104421	1.67607481809141007	0.439973148451479349	0.393306049894991813	0.375451046719499977	0.178501928295402366	0.23996765299270073	0.0890539624074290308	0.0295070235381942551	1.48179182695961949	0.0521688969817945272	0.106323243401010792	0.121031293230045115	0.0173773747501531077	0.067712014526386141	0.406830490467987346	0.138469422927621604	0.0285990359829949435	3.54475352462008927	0.139659496954953728	0.214673227359316878	0.875854444242627029	0.0189457421686500352	5.18134715025906736	0.026839992568179557	31.0636060957054526	6.73133939478923394	0.0177580316060918177	0.406760559716147619	0.287163542035515105
2007_AntoniusM133_4	y2007	conventional	Antonius	0.0141368133907682847	0.0231381024026681638	0.0304955066775768019	0.176025554226425884	0.249303157554032924	0.0973398735960627456	0.675641926946938607	0.102230869938795364	1.60097268036951148	0.417632903355779117	0.412841083170220337	0.36221274398301832	0.174989504619639159	0.287154471233123178	0.0867938760043454633	0.0280212575850971402	1.48458256260907908	0.0828496997682775733	0.104770244223796938	0.127135484113203386	0.0197095550599008565	0.069744579784127323	0.32920291117140991	0.151599613847220725	0.0310610866661450277	3.92080246323609571	0.140908482186549928	0.247373506085975633	0.847897480340708048	0.0218359615689106376	5.46448087431693989	0.0283047736127427014	69.9752940191148505	7.15675246769858353	0.021522750776781841	0.403042609527450224	0.297122691475799903
2007_AntoniusM208_3	y2007	conventional	Antonius	0.011056032275599603	0.0223882939612305349	0.0299175398207577599	0.20884040338263899	0.224122271953126717	0.0881094533598215748	0.689383345291779419	0.115330889430774455	1.60022476976565686	0.422871700863623933	0.394844761883094136	0.382596056775734716	0.161568713480984737	0.267235437780748857	0.106144454089450523	0.0495608040198019635	1.971181733315692	0.113650514628460678	0.114341524436451956	0.13816331939739381	0.0238785740657565065	0.0744547330762670395	0.385785534173961979	0.162753969503224308	0.0330020600153539849	4.58247682162791158	0.155415877885702067	0.287429602646595163	0.864804103585235475	0.0227402496197248748	5.05050505050505051	0.0269041337409733008	91.4571701342949272	7.43891030376711257	0.0229752814575471089	0.405104889473201846	0.353732576472677731
2007_AntoniusM208_4	y2007	conventional	Antonius	0.0120015805410360539	0.0293857224872910184	0.034125915188993159	0.241029644418550675	0.274490088594672633	0.0934032592372827071	0.721651056588406777	0.116968652307665611	1.67954619029804381	0.426116355049437725	0.435979726940553038	0.408381805021776928	0.177880865170031005	0.300512695856121894	0.112423791706612911	0.0534145451165801738	2.05262400069093335	0.132848861582383466	0.125021190489502466	0.14827062143673854	0.0221367849943157805	0.082231217606688844	0.390960727047991227	0.174076869345910374	0.0363207037462549911	5.03340340775608105	0.162004183493448108	0.312373310808941389	0.885263478988441342	0.0230514704401331348	5.20833333333333333	0.0302786198269806907	100.53906347631466	7.7606239718503977	0.0261146706559125776	0.436242636754493734	0.37751248542866797
2007_AntoniusM250_4	y2007	conventional	Antonius	0.0136599175198393104	0.0328947263762581171	0.0400344173320985153	0.24272694163155256	0.254887478660741351	0.110046862159910965	0.581983770140140431	0.139052680711276329	1.42825159778642234	0.394554508391467826	0.400638775542227283	0.387673756145127114	0.192925405169424845	0.276714268322101924	0.137388743734121279	0.0782360903981277444	2.17780898752450416	0.139725676394480716	0.121551694905528069	0.135905790073121825	0.0229024588135114665	0.0806464394594276882	0.591152606842878202	0.161103826282871187	0.0343856052620892256	3.22191989439575086	0.162689087391697451	0.374500807667443724	0.838340297294676607	0.0291652596654785538	5.20833333333333333	0.0233972089855021021	115.097375087609182	7.66883631541041951	0.0288046619356382843	0.385187036735449411	0.405614519881533716
2007_AntoniusM316_3	y2007	conventional	Antonius	0.0136381632162274179	0.0310959676368920259	0.0378480272663304803	0.286430783383287322	0.268128926539821412	0.120848002487409179	0.648581005242412692	0.145192198297240315	1.45013760823150533	0.395462051951478284	0.409679705254931146	0.409976285605011016	0.181014312677302256	0.291222980772108212	0.14764154043150013	0.0724974189084128448	3.03671822248230041	0.142460809832967619	0.151014512345957738	0.144017604843806572	0.026381908593579806	0.0782107997572222322	0.689261727409918454	0.201514691882980812	0.0380468267586329264	3.43511607453671633	0.186214757738697912	0.344895533966426671	0.775549125288723813	0.0276952947435938672	5.31914893617021277	0.0295438494146884909	126.102413948226647	7.79519668474777333	0.0253280482375342295	0.374546301964380249	0.429323944337950705
2007_AntoniusM316_4	y2007	conventional	Antonius	0.0123898071469997429	0.0329366664464115521	0.0428574242886779441	0.291769284561403435	0.25492710322838847	0.129889111767442774	0.615952483362819831	0.140950861072505609	1.47676054971994773	0.365294187005322389	0.416288305481297045	0.427379425720551071	0.158964697895072352	0.298199124094554952	0.193639417734737768	0.0576932125817973553	3.01307306356725597	0.16919649771208881	0.152395693077169437	0.145042812060691736	0.0254841385480534349	0.0798732470888532801	0.717377756400186045	0.195200678273042507	0.0414380392286229315	3.08918897402333307	0.189261951012890486	0.313130588520940949	0.762330916596141486	0.0294083726781220492	5.49450549450549451	0.0278232246203785515	115.93247444541596	7.24666172628056985	0.0265375844580782786	0.405179726553693319	0.476349218736541408
2007_CCP2_M_131_3	y2007	conventional	CCP	0.0173008125097046928	0.0299385944506317163	0.0498127035305238671	0.199725491910138359	0.39170641415539669	0.116519000324511125	0.690353605362472057	0.13783376060443917	1.3172056882656187	0.706738297967905409	0.492307995676222058	0.383900309137751309	0.218989677052326872	0.29521963915143949	0.116886402577786611	0.0659737957498392682	3.98983512578894583	0.129672593310677131	0.133929885430472558	0.167925864370926698	0.033612781516415356	0.0941444828061829898	0.407396448313302456	0.278588805134944728	0.0590648893381550259	7.92247939343759054	0.227097535644762777	0.345143073410335234	2.15424394398295603	0.0409833676068685245	6.0975609756097561	0.0602569311316977455	162.458489575515375	8.88107284095749959	0.0434934834940027866	0.641894021460670802	0.655428508408472611
2007_CCP2_M_131_4	y2007	conventional	CCP	0.0168447847158724416	0.0468117956537296263	0.0567670200350778032	0.174542367862038433	0.497813689177033638	0.0815056586464122771	0.707900562316447956	0.131729107816103609	1.36400341554726798	0.703858484349024224	0.401301109296352751	0.387566000868511881	0.147801407216544817	0.31397737694211229	0.120688613615083287	0.0630621801725092999	4.04056494874022309	0.137975713523733061	0.13600690970885662	0.180816226701234194	0.0349723461416763113	0.0961598554422479723	0.437147905056044589	0.28309942225029159	0.0603774334588420705	6.22273149449578722	0.2170835664738889	0.349440122824789248	2.10303425896331435	0.0229651489060165789	6.06060606060606061	0.0630159751506009029	157.282154420696366	7.591026965010363	0.0435337451333199976	0.60220132769002738	0.633605706377217985
2007_CCP2_M_211_3	y2007	conventional	CCP	0.0155307255606711588	0.0443835773617533371	0.0426884438277364534	0.183478103283328619	0.631974196209591159	0.117238737601684181	0.603894518783552463	0.12632068743811452	1.12896475842125372	0.69179568275191299	0.392153384570244276	0.343171407694946222	0.175734330124831381	0.239384460690051135	0.14324821721285457	0.0676557968246572755	4.21457693724641641	0.174145308632459836	0.11627600508064658	0.147458003533309139	0.0220619343864765555	0.0874973557335073235	0.460494857654459438	0.219722203274005144	0.0469806632497555994	7.94239286764675537	0.193985981163873706	0.298957255048850955	1.84640232739901918	0.0319190846035187839	5.7471264367816092	0.0631112130840233802	144.055581951369104	6.90855590843102342	0.0308827827552783883	0.625998492785573472	0.646738458538664186
2007_CCP2_M_251_3	y2007	conventional	CCP	0.0182860863576868352	0.0524868385161241391	0.050288200994978917	0.234764071510084005	0.546565960801576585	0.12338589145815637	0.637257186316764663	0.16877336950984354	1.22960000788415733	0.737849199094350445	0.455489077873852626	0.420802085159867553	0.170195547741812335	0.334779726912633412	0.159089714111725469	0.0884400789811124877	4.79142330413341716	0.162287087250431414	0.128565834625611629	0.172460176319748426	0.0304837881451602473	0.101289353756738748	0.474011986975667981	0.304458610270368934	0.0591047480984900947	7.50548220039057712	0.23610713143202934	0.364369974861407627	2.28830801402391913	0.0425266238235518635	6.06060606060606061	0.0623468248563124345	179.419127151423647	8.74332026925944181	0.0411938528298158579	0.66384448639092646	0.768245531349731396
2007_CCP2_M_251_4	y2007	conventional	CCP	0.0199582888899961477	0.0569450043034430043	0.0507099778300413421	0.232180404691968791	0.597862283321345545	0.14127245753319265	0.681714422151893999	0.166487343969276165	1.34555200530958052	0.735822796228435165	0.483892773126290721	0.404136406946776223	0.221442774412724735	0.329084704046658977	0.1667509366549958	0.0939935919550169776	4.57192308825827958	0.200117024303628723	0.134468545494983855	0.176361305609458141	0.0278674255654345348	0.0994381793972220775	0.526946019109856078	0.316948422159779742	0.0582987349710680838	6.66402704442648081	0.226924146171843764	0.428265732251445887	2.21338049292957796	0.0377046028887025806	6.02409638554216867	0.0596004251534739172	166.603647673221934	8.09606067393052167	0.043337010714044243	0.651044438468772832	0.763014373537944181
2007_CCP2_M_315_3	y2007	conventional	CCP	0.0212700501137456322	0.0526977737244241819	0.0437799156653055142	0.270384530358694245	0.696460084448249148	0.137047246191578799	0.605352837215067796	0.149544328999383303	1.17333728402703979	0.761041964088132575	0.367125882982051145	0.379757934517639358	0.223898820003636177	0.26380053694919767	0.138715897403399884	0.0631868136870833747	4.99726281669108979	0.189206458214111443	0.120351249784388552	0.141700092452732241	0.027974858773625895	0.0867783259187088133	0.429534109499995195	0.228366649673622329	0.0491411653571507514	8.88830297188893633	0.200534055234687371	0.28438888555353196	2.19443976513944891	0.0414867605022257508	5.91715976331360947	0.0712782253957513056	158.307642028704097	7.67569445726525765	0.0354117086305773701	0.634164064364538257	0.659692852054308899
2007_CCP2_M_315_4	y2007	conventional	CCP	0.0181228859521591524	0.0445050835886804331	0.0427166634577242589	0.238689958131836441	0.659494583876972901	0.138632224260575734	0.614072656334292212	0.149900299898714275	1.27315571496540751	0.807656875487348558	0.414612199608094152	0.376855101238363793	0.20905345314484371	0.222919967772868144	0.133397794602119441	0.0887731972232878621	4.94692114628377797	0.0823000765748001793	0.132517302044836608	0.13614644030674336	0.0317716351375839374	0.0849679604499245431	0.376894024667867825	0.236742071968110445	0.0481676582768131158	7.5862808348669316	0.183326437993498224	0.336268766803362402	2.17473259675090304	0.0388140323761746401	6.13496932515337423	0.0745349381231720582	173.005358764123925	7.45714215509058593	0.0348683626126624135	0.662691792099581609	0.620602704641790197
2007_Caphorn_M152_3	y2007	conventional	Caphorn	0.0172220388058432545	0.0276150544532662391	0.0651817179096688252	0.219877946284060626	0.774071024271025205	0.156742436793742674	0.884756683994151977	0.163923838581011158	1.26568544864488185	1.71834322377291018	0.420206201939283073	0.410566478177327786	0.246789105041070164	0.479865023833157281	0.179364742703792782	0.122815296045892175	7.30538507343949856	0.0889229049427773192	0.170655792483888888	0.217153689011644852	0.0334618975703980898	0.12778133618447678	0.632926008594947836	0.446994444597558272	0.0882997088347083514	12.3688442615111717	0.262390833965934103	0.400878506974747804	2.82232708797698257	0.0372671272625242758	6.71140939597315436	0.0858761365047571903	221.818334855512802	10.1203627551484659	0.0389870910833653118	0.795846415285823983	0.695596562094959954
2007_Caphorn_M152_4	y2007	conventional	Caphorn	0.017120490343467543	0.0264310069234697534	0.0587292673634190482	0.205713097544539481	0.730117890633849061	0.166108063640681542	0.844077383580870663	0.142777304512585678	1.26896531894335767	1.55160751619212751	0.380435874035045132	0.379202306270854768	0.180506838673709359	0.45768510543150885	0.17674701947669011	0.108026449149785241	6.73062890567458086	0.0829863345749243335	0.167112557275135299	0.197317447259988985	0.0295088478840931319	0.120666764396062853	0.563577899497764052	0.399132709040269367	0.0748288165022436288	12.0333941854019731	0.248963056024674689	0.37363921361758429	2.55742553760198969	0.036978905196981564	6.0975609756097561	0.0852870874367533956	192.937781834001789	8.50117384258453346	0.0427858509561006876	0.693230519740529159	0.604941154817789746
2007_Caphorn_M186_3	y2007	conventional	Caphorn	0.0217938927471723652	0.0401730391111654056	0.0620248982321263087	0.270592302515239418	0.854624304356673023	0.219499042653133341	0.807979817303105442	0.194211651227079042	1.27173012973600497	1.75444920609254459	0.422800582464860433	0.499466088711082665	0.247112993536245776	0.581706027903302627	0.248037527922226598	0.173003277407063625	8.8681112878493487	0.124280783681016034	0.229139611788772501	0.257946264726503641	0.037858190032650409	0.165217632232657679	0.750184707800760931	0.525060584814430784	0.105703731919643945	18.1096887971586312	0.333179298917436398	0.500039311740769318	3.09704322778503717	0.049295423996270666	6.45161290322580645	0.0909085469087785869	221.760338121254318	12.5547489472838105	0.0560110333312972888	0.752402653496831453	0.74949408822617931
2007_Caphorn_M186_4	y2007	conventional	Caphorn	0.0187002305012641782	0.0368437639135995942	0.0582577581254492905	0.25912876590623464	0.887680427885350749	0.369122204270012307	0.822813641602120975	0.176478899499874292	1.2081166720913451	1.55281096502782182	0.385425514616623827	0.523637949953871199	0.218815605434552895	0.607266612595891595	0.231454890598664714	0.169636209314438989	8.92083745725164308	0.116822130363224432	0.238420872499152905	0.25079365373771372	0.0321538332156707286	0.144591031817985776	0.750325112244016906	0.513533413237222255	0.0998210642842611952	18.0460150496462693	0.340730383538761042	0.510000217254538501	2.79350356948156893	0.0491322868403447894	6.45161290322580645	0.0828291508653673867	213.122364985339209	10.973080278308542	0.054994834810698069	0.771897124440006439	0.795629972000034258
2007_Caphorn_M257_3	y2007	conventional	Caphorn	0.0197597766697459527	0.0466914139831420585	0.0437975867933790757	0.253950208135576521	0.799942253953029009	0.167375292383449186	0.831961518711745362	0.175168761643538843	1.13082301769371521	1.64423047645468724	0.457635913990349713	0.475472665850205016	0.209568992329136004	0.4057795471823479	0.259373640851052439	0.16704331239708699	8.08700159227820432	0.112832756648758686	0.195167072081263559	0.241123211872388605	0.0405786104811708141	0.138878567529408914	0.679106183904652957	0.413397873091607789	0.0835909211586610396	12.4870790861888184	0.278000587048816773	0.408009414399386489	2.60592212326919208	0.0466102633198090771	6.62251655629139073	0.0827561895880137058	199.449428379071912	9.40761879773069236	0.0460596956881055165	0.678134288586553917	0.699095750836564018
2007_Caphorn_M257_4	y2007	conventional	Caphorn	0.0207803905620164098	0.0459308124784333989	0.0484625405278693476	0.242621209075511451	0.845699570816450104	0.155625772833313504	0.803149074015150875	0.164967254154823294	1.28715070890901258	1.64118458603663463	0.477906618521074268	0.483178257985883768	0.209136954913414994	0.425233367991263455	0.27218584608192127	0.170314005970139621	7.95260509862510486	0.103932101712015585	0.18616791001362011	0.23519340331380013	0.0353992292435299926	0.145204129128736697	0.7123127716283513	0.425978773601137421	0.0780079446140801868	12.8360116952456009	0.293779217378835087	0.412685187083064338	2.66447106560603578	0.0500398998885126874	6.41025641025641026	0.0845203673360508847	198.627430278553856	9.42603417688671818	0.0442071269816816062	0.61492090240129683	0.732940338446083926
2007_Caphorn_M307_3	y2007	conventional	Caphorn	0.019938380910200816	0.0546779218438723883	0.0487084647038109375	0.247468537730442462	0.717418822471607138	0.433798294788146577	0.844676273822000358	0.171584177476593654	1.26331287090237078	1.50947041597650535	0.430568453526542808	0.527105212225252721	0.217031922895267325	0.464948927157982003	0.229968050297314872	0.150433613585392133	7.46843226287712788	0.100107434524840566	0.181748928747406209	0.230648249044295617	0.0236128657106869399	0.129596241075744652	0.791656648880084053	0.403832496292753617	0.0849092713416534221	15.820747067171359	0.302434066307798278	0.446159208723227269	2.75115514289035652	0.0465661180234154663	6.28930817610062893	0.0601630351290798458	229.914255486944058	9.96435995591411069	0.0492410370906601068	0.922692688081733472	0.684076438583722647
2007_Caphorn_M307_4	y2007	conventional	Caphorn	0.019213812960506279	0.0518603451898731228	0.0472566574909238395	0.229069935367744818	0.69421673379755897	0.202577089831825566	0.861695926069722476	0.174932868358575409	1.15863469067713842	1.48869094991099977	0.414791353650143255	0.532251675812013351	0.213695555573653506	0.443931395281723941	0.248992310649305684	0.476953849938578952	7.5870574195305408	0.107242012055589504	0.177421462721544574	0.221742777457411862	0.0290997858482828398	0.129948695236074398	0.731295942315624845	0.435844522964792518	0.0812618980753586211	14.6137694693081692	0.296682096154509367	0.462980553008290154	2.78850418598899999	0.0429913605117263839	6.21118012422360248	0.0701525125854023756	221.433948102978462	9.85496080088409909	0.0494365232902553805	0.907598415331514225	0.736404492018640361
2007_DJ9714_M132_4	y2007	conventional	DJ	0.0194275158636155769	0.0274427298740264622	0.0668455416063835918	0.326246566462017302	0.756373451647314467	0.224427958009226533	0.761664180895388262	0.163380956062367251	1.32498056365478762	1.73074073958096728	0.409793173451957636	0.385702319913124869	0.159274571741644176	0.44786355618859267	0.200530072426744962	0.104108014359381869	6.52988100646369726	0.0946804321658979685	0.127637983108277034	0.180813923677653318	0.0345841823571221694	0.113047443318632694	0.477491508929957804	0.344789836970468399	0.0682880507945233477	9.63775149037883753	0.195723892597081047	0.37396108796114836	2.4968906883173752	0.0360286572629836692	6.17283950617283951	0.0988058184245979018	181.849770425432614	8.32385462609810308	0.0565343692969757931	0.764234684436188745	0.701582673969525542
2007_DJ9714_M207_3	y2007	conventional	DJ	0.0181269773907819149	0.0344100515545045738	0.0797341277768804375	0.447143058266649011	0.796700428223120369	0.153316857943242535	0.747842362071390957	0.177481212892304285	1.44102205821255044	2.11106989677519575	0.476127839911733092	0.444118842199658196	0.185981865761963897	0.496354554995815783	0.216787493947643492	0.143458387332382556	8.93232615468917044	0.211201774768036958	0.172846187223052044	0.202045111791730879	0.0356642721291281273	0.126271364721273191	0.467204586405244894	0.414626497607351741	0.0861862098464875771	9.26100458959515326	0.231099063496206186	0.433226610838170443	2.65388462253051178	0.0407594839925950539	6.21118012422360248	0.123078803258595055	185.863747936435247	9.10608639740025083	0.0673669001717533003	0.766053354237506507	0.837553086496630544
2007_DJ9714_M207_4	y2007	conventional	DJ	0.020504889121710261	0.0368306924131259443	0.062591238341949595	0.422215146492946172	0.752214762293251323	0.19185831085610058	0.784195433964536299	0.158289480337942669	1.29573186567544025	1.76581821810722136	0.429585366496283268	0.420632299214122979	0.191993616063262435	0.461449183670473914	0.210451035479903629	0.141088945655598379	8.36608030585900867	0.141932366750654821	0.162307262233252969	0.183071299964548023	0.0356294393652447615	0.126423985826473156	0.422764194895561634	0.386365696387956823	0.0780713840886036823	9.23412527128162879	0.222354539035589168	0.415165018353659333	2.44194029518850456	0.0421875485693975812	5.81395348837209302	0.103955214307423982	170.074407889373335	8.80637575043706433	0.0656610451184874744	0.730603669236128951	0.798473767550882915
2007_DJ9714_M253_3	y2007	conventional	DJ	0.0189420260977438538	0.0364929197710531549	0.0553267727460425887	0.370347758857083072	0.720012295327266808	0.112282919444706573	0.761342247963268809	0.143762340798751261	1.25399679520154996	1.95968853302489428	0.41706421169000095	0.388607642636156283	0.14912538176422642	0.438312801554621581	0.175163825372787343	0.0969525723563247509	6.8266869169254781	0.201279684445102634	0.117844581903046474	0.169831020750057998	0.027306545396995268	0.0912819548008490727	0.47300274906039203	0.336076949619720111	0.0757376073901024823	8.97723219786636418	0.199642490748667666	0.363937393536843433	2.54366700102249067	0.0392545926278798527	5.34759358288770053	0.10315232590985217	177.178903757825043	8.4102434265943897	0.0575564423654192355	0.710701326368445999	0.757350529404567153
2007_DJ9714_M253_4	y2007	conventional	DJ	0.0205572423942964092	0.0450601269201421865	0.0477886125250680583	0.398775173592665458	0.791916027929969418	0.130630558878598919	0.811521080222778928	0.159559403159249651	1.41340867738904599	2.14689521006336205	0.471297504607576117	0.450006238358253223	0.199202673308405395	0.428026692789451994	0.221921520947873281	0.135110004551890942	7.97179253437722607	0.138157294381483159	0.145436657511364706	0.187488905278694621	0.0313652686201537928	0.102620476000380668	0.486732062782564964	0.385721794433479213	0.0815670813359081586	9.17740912220609461	0.21015743392905954	0.420397559903148431	2.72375561995019298	0.0422440229355894715	6.49350649350649351	0.127643792588347333	208.008424969572811	9.01326189401240808	0.065527991529598362	0.760772796247745496	0.808613487167129911
2007_DJ9714_M314_3	y2007	conventional	DJ	0.0203359392842971708	0.045962830102012011	0.0751850376484128125	0.45269686255203088	0.78208860243657823	0.174625081746985387	0.829306857580547714	0.18775870920142731	1.47634546302300926	1.86946770354524117	0.47450622316464093	0.502187534341714084	0.194397863958197759	0.40549839576143592	0.202784881796639232	0.134532580213258241	9.46754238370089518	0.147402795488354048	0.194502969310547687	0.186877316478171896	0.0296205698077764544	0.114837653818601371	0.604695422011809092	0.380943644417537474	0.0781980577491107471	8.7963227348340016	0.227523243107914403	0.413769603072751083	2.82315441846097399	0.040290060668236733	5.55555555555555556	0.111831121702616395	206.450415064280422	9.48459670031737794	0.0637817557169169258	0.916420379522970405	0.798564515215900732
2007_DJ9714_M314_4	y2007	conventional	DJ	0.0176693602169838371	0.0442675837350876859	0.0871620210176542909	0.38334339239494599	0.755617367416317418	0.173481287861272637	0.804108214500841835	0.178949549193260886	1.29497262279990287	1.79384245415236343	0.46146827651995506	0.464785601380301409	0.201210599610843947	0.370083585432817601	0.214907357258771333	0.14308132640073842	9.09363138294328439	0.140887080492486436	0.188322185899645865	0.177644036655445963	0.0273448663396626219	0.109372345999207734	0.582846235659459442	0.374615650998083765	0.0760685758059604345	8.34143397781927969	0.224781908805870434	0.400806884468043539	2.59520526566809345	0.0395599073035669355	5.88235294117647059	0.107603481817660271	189.632350345576674	7.90017074003783584	0.0600108605828299205	0.879021970877192296	0.751193278802599682
2007_MC2_M151_3	y2007	conventional	MC2	0.0149586309389911919	0.0281471401357286075	0.0262820730389362029	0.170976086156287434	0.390178031162190394	0.15061378829284675	0.740054079779463112	0.123663230344256701	1.37388693228331924	0.436415355279834465	0.364383544093659795	0.302824437558768842	0.232594654394886388	0.229920811441968091	0.0670925256648300985	0.0212405907357715396	1.91313381098461632	0.0711697615109542925	0.0808452925897624583	0.111912147406099518	0.0152195856354267907	0.0626082430339730882	0.160019953019572819	0.138441542458182168	0.0342531319638121083	9.82984000107225212	0.144830049893151486	0.224945655527004546	1.88231147429621021	0.0208773425718187628	5.46448087431693989	0.0726962352965508962	110.299794290408663	6.45825823718983513	0.0226992878477107313	0.591234294596050425	0.386895455060417511
2007_MC2_M151_4	y2007	conventional	MC2	0.015363976993431395	0.0399336916606861152	0.0241964639356256519	0.220566203550125585	0.392535352763236826	0.155024981995238283	0.737614166052921786	0.135902961989682247	1.28078554314612857	0.420950297740541477	0.373023535531554951	0.420768843154257183	0.20221598205229871	0.246368950259206938	0.0741720480954021717	0.02715749094600442	1.9503470798015523	0.102092586999161499	0.0842055877967898797	0.119552638913243857	0.0185191071123299685	0.0678790503061905976	0.173725543693852545	0.150344869667190255	0.0372167254441347089	10.7093229586252803	0.154908201928309154	0.256347918348937028	1.77272499575461897	0.0229507833715635077	5.05050505050505051	0.0695603491580619442	99.8716942336777829	6.52419805884268414	0.0255118306976645786	0.597660017626977405	0.410487901539961035
2007_MC2_M189_3	y2007	conventional	MC2	0.0179714162569144716	0.0468718296411903227	0.0337906917451270651	0.228462726199771585	0.3175448960745516	0.135656212270966268	0.680409551151005818	0.140129471211262061	1.25941594851595394	0.436801797642635384	0.362358016061652414	0.33970282766269001	0.224915471245827469	0.241581783836911829	0.0807328879161509718	0.0381280064590360318	2.20155898714142137	0.122599018541304716	0.0936301932530239913	0.130198701494623219	0.0193839266120322341	0.0705403938010477711	0.203856821223755937	0.144076935803634686	0.0420346193715886033	10.4280800842105426	0.17676883463915205	0.271041806595947544	1.63602377325665572	0.0261773264110075875	5.46448087431693989	0.0563242046862522299	105.684433873096933	7.11851740416678731	0.0280646153799191705	0.605390620919924735	0.42203889968354947
2007_MC2_M189_4	y2007	conventional	MC2	0.0162636723905360727	0.0400702519266138049	0.0338263981198955623	0.230312162920725039	0.330352196345608623	0.145645793324671274	0.618459653524212834	0.132628192710464559	1.22482095107013273	0.279631251260586104	0.352801597410165483	0.329423669039249131	0.215909015300083917	0.260512940823169804	0.0915253087622122384	0.035325506019913503	2.13892342132663371	0.120918581089809376	0.0911741288560043319	0.125933565486588144	0.0178397310259310917	0.0675853884366479567	0.210007145483057268	0.146935043469472583	0.0409665067712367994	11.1684635988543486	0.176315996739095037	0.2837048687694543	1.54792468310658053	0.0275122736303639787	5.12820512820512821	0.0524026700064257464	109.305473152154978	6.49194792254791887	0.0290699404327263703	0.567627750163488756	0.428592085735459089
2007_MC2_M256_3	y2007	conventional	MC2	0.0202024705174224051	0.0410334721106303334	0.0314820275008734142	0.317450989371521188	0.497527450935348773	0.132452023674110654	0.587976421682259401	0.15590853667961236	1.04531064037114443	0.584453657793351663	0.305138829917638349	0.379610712195604276	0.200683223318874886	0.278016361963174701	0.123686810836780327	0.0761570519898423281	5.23463243131886239	0.187505615339280606	0.0972878461248525854	0.134700504378124553	0.020913735834150199	0.0787884258815651412	0.285853544306888628	0.204521974849007665	0.0482696770318752064	10.3454626342371853	0.22841963943154433	0.316155015012739915	1.74757946944813254	0.0362302694334282675	5.07614213197969543	0.0623943685632302541	97.9958859053985237	6.12751398983252019	0.0316020617671829265	0.542300891797732629	0.617668047965505218
2007_MC2_M256_4	y2007	conventional	MC2	0.0202671134909392534	0.0429827684488901468	0.0408416622247390123	0.34803511269761843	0.462291224740704866	0.141685144390555638	0.643589392302990686	0.164864785717339782	1.18690404976861073	0.618420630787376358	0.311509822392610631	0.404435076114430182	0.216524374743020028	0.337990417802939768	0.118579803849552424	0.0724488544370333734	5.44159978449951212	0.0281001793817425067	0.107983992321358847	0.146773095338899636	0.0230105755557487208	0.0917266025918854394	0.324181569540478	0.219849020072878644	0.0499106870552858697	10.8004099184426217	0.246144335769512535	0.349594405989044306	1.77184753276256628	0.0386878839386061725	5.20833333333333333	0.0687716739170129033	101.161126840377572	6.36236007247847715	0.0364624809543158672	0.583676670338082579	0.595489944318034041
2007_MC2_M308_3	y2007	conventional	MC2	0.0174303593761092392	0.0476018994082127233	0.0302246714604717007	0.275055410868234942	0.302881853591634962	0.139278401237309587	0.827572994879028765	0.149985247566203378	1.54190981083032198	0.508017320624588788	0.444169699672392588	0.395783730734264194	0.231821057097510495	0.230115263954621919	0.0898542868565525022	0.046459421313702276	2.37520372971915524	0.162051974010081772	0.0858029900460436877	0.128976897927897984	0.019331814337424555	0.0776287756659446196	0.240699491480379118	0.13452440826996912	0.0399677360285064649	11.4924537241299931	0.180287127220862162	0.328237837280506699	1.72395911349377513	0.0267628998484729454	5.49450549450549451	0.0613634473042267915	129.266976427919359	7.80562926756178794	0.0291294325900362452	0.695449659858548745	0.438044448540397842
2007_MC2_M308_4	y2007	conventional	MC2	0.0180299648269209761	0.0410900509592999633	0.0284080379723758331	0.265149173041736136	0.26930484043422513	0.11984925309947272	0.842302724231178029	0.139645719153270041	1.49872179618980628	0.442615222851278526	0.410580468832212266	0.360854710283699826	0.192731286826700239	0.224796630377046175	0.0854738694832115628	0.0396938952426275626	2.05972380963642918	0.166960225586922411	0.0893957833476558617	0.128416443674980718	0.0181823820290197108	0.0679599482807977298	0.217655124140890958	0.125389229395941985	0.0395299848640364638	8.64359579828443558	0.1634663883422937	0.294434494016679106	1.59021950469981564	0.02225149696161621	5.15463917525773196	0.0559904238273502256	114.550636515250795	5.20497212716124098	0.0262431655664641641	0.643263098054969021	0.39552210899191697
2007_Probus2_M155_3	y2007	conventional	Probus	0.0245096700926081918	0.0388908617634263116	0.0566112052095876872	0.239906106858583488	0.743720104062039294	0.221752949566093052	0.859472078793188338	0.174782073611222352	1.54275050461477331	1.53868106758731783	0.466241666872535207	0.478383364097445469	0.32111791536302114	0.392561806166185519	0.198399681940753302	0.0943111239870645729	3.83955295782846708	0.231029546011842946	0.133312303937706679	0.172761453268384808	0.0260639934332524559	0.0835873502994359154	0.410712143824497916	0.234878346664866838	0.0585363104446441431	1.93855207045152619	0.217287001482350768	0.322625362285455498	2.26366117799356222	0.0455938371131706687	6.84931506849315069	0.111109447057007038	224.659332961708368	5.97850242103588755	0.0411582000968423096	0.542489156952262098	0.59050928927563574
2007_Probus2_M155_4	y2007	conventional	Probus	0.0255989681096013123	0.0339112368586653292	0.0642950958611445114	0.264269110693286001	0.587406364318094648	0.200484154069448667	0.867301815533512506	0.158284428537154284	1.84343965750626322	1.46992657884157495	0.482659095372989388	0.431890332896160615	0.245814073578938093	0.39420231048537816	0.190853223518288738	0.104801906499378449	3.79188108738401303	0.26787547237145256	0.120884314896816557	0.164599454045817557	0.0256703083359062007	0.0823243563867521329	0.373606783485747471	0.213754285450566295	0.0569612073585475349	1.76413621998815975	0.201146032835721798	0.3394724668718113	2.24325944462087908	0.041073002910494956	6.02409638554216867	0.103969603859154751	192.87779402871016	6.65710302617975738	0.0352468844289290726	0.500074886571602195	0.542713411114898868
2007_Probus2_M188_3	y2007	conventional	Probus	0.0236113239614345748	0.0402273285362565613	0.0624082916205075721	0.285255185480500752	0.562100716269423358	0.186780872243012089	0.800471990431976727	0.158029738776284993	1.67219995948333133	1.17641526064035904	0.495827433702220303	0.409653846936222808	0.258831216481353067	0.319783066391459536	0.205862615351063299	0.119987229919083203	3.19511008736040922	0.226716598210282194	0.115924276021459415	0.161089680389205368	0.0260286715511035463	0.0850021488595519052	0.461409532208443911	0.21509805835222809	0.0583286836968533076	1.96732124136581133	0.200657760876180049	0.379533312612121816	2.07032827772574571	0.0379083339682392716	6.57894736842105263	0.0758103833983538351	199.508698439273669	6.60151168833091084	0.0363695648084044928	0.473422426833823449	0.540978697859185662
2007_Probus2_M188_4	y2007	conventional	Probus	0.0125251050297717836	0.0437422362591450798	0.0538406002767716792	0.296200724659201705	0.518229166052235275	0.188639178044592617	0.820144819891993261	0.159915194233371504	1.61966111709953574	1.18742916488727718	0.519152735330249671	0.400441950973460824	0.272827811886867186	0.280022961278740776	0.199354172975141353	0.13444634839771008	3.15449493598197383	0.128472832060121934	0.11184124056856248	0.160862633095111919	0.0251677218563485798	0.0781658482357134882	0.521549486352585243	0.212914238673648952	0.0550193904884719628	1.83765192659922207	0.193362907459910784	0.359620678517711177	2.16344481467260276	0.0411000569528573723	6.28930817610062893	0.0719316025989642206	211.063789589969542	7.03821299928110414	0.0370358012930465033	0.491098323944573787	0.574199973666401989
2007_Probus2_M259_3	y2007	conventional	Probus	0.0233462821120967683	0.0334577465669574341	0.0517095621734604564	0.261423376557383249	0.55363812706071324	0.198052419462768729	0.91393207706213111	0.153380470110276708	1.88224847901508645	1.24657282882353479	0.507943704632658487	0.406116740903674837	0.244322682170523609	0.33449664107470628	0.19952348302334312	0.0966125188455407749	3.4729218125388265	0.267148778308729053	0.117476730786516304	0.158213445279532611	0.0245698378302551257	0.0841674889250084898	0.428958498555072708	0.190918040863861369	0.0545518471480075162	2.02995081158347308	0.205543656826560674	0.344570909435734932	1.94711511061957775	0.0358405339312338239	6.0975609756097561	0.0861576197799604605	196.251022426930033	6.57020698554522542	0.0328704398222414225	0.523745891773938868	0.503502546963091694
2007_Probus2_M259_4	y2007	conventional	Probus	0.0220550135211632057	0.0492049748398489168	0.0471518288420600792	0.274166612076825709	0.580720439786806238	0.207384597864205748	0.962901131058750281	0.166171881574800991	1.81671214592582106	1.36603614487538676	0.496945591902564451	0.451399080435884487	0.237194380331873715	0.340563212806048616	0.236926307309818598	0.319548035500819809	3.61099759617766443	0.22075672932176068	0.126530466410014991	0.178353132180013288	0.0451923055527887445	0.0847354168736313667	0.438323732964330038	0.233994668230440526	0.0569485090613315779	2.06882530485995886	0.213525623391563818	0.33195803759050987	1.93323403271961994	0.0391935865423772782	6.71140939597315436	0.0939113785354318214	201.076670510222135	6.41469687530683868	0.0403510752953486719	0.492386165997762062	0.532623333664414438
2007_Probus2_M305_4	y2007	conventional	Probus	0.0235847529267376643	0.0558866067745909638	0.0621275696866335799	0.31653658347689559	0.47314292118135448	0.234960601973306518	0.837650937953851258	0.18550596901400371	1.66893930272059357	1.16831787134984109	0.503495190410081633	0.505234344684132276	0.285968471927500976	0.325294751742209016	0.267475432978278595	0.440786310874570792	4.13341354933842925	0.325407766526629294	0.149966162004633096	0.185579826563258653	0.112537893865174907	0.0842797408390296928	0.655707322285376872	0.242063660761997339	0.0662104277435070012	1.28956236053645313	0.232589838312523955	0.39432863898719051	1.64613100911554903	0.0434976395900852279	6.71140939597315436	0.0752022660137908051	210.956335938340244	6.07574389271081579	0.041652792616238719	0.545478113537429727	0.646042807284163357
2007_RdB_M130_1	y2007	conventional	RdB	0.0108025843872153162	0.0341851421932876566	0.0764777844665359696	0.189001527001238845	0.623062652411159122	0.1428505918635953	0.700550298951551422	0.262659484166345927	2.32670871096179419	0.925645456502807196	0.755894077672607825	0.49839990691471194	0.234400031467016186	0.35786619766902778	0.313255083695139993	0.219909980608701556	3.49049331059138774	0.183131455402772623	0.138495710646595657	0.17797726557342092	0.0326016212545027106	0.0893922597997073251	0.667073093113736614	0.295342943181357844	0.0621164493092164021	3.75445107534678264	0.249714021719972056	0.386414863424914329	1.82891742273203422	0.0473546653043566376	6.21118012422360248	0.0520527883906764496	361.814986411177548	10.9568167841206046	0.0465402604060854034	0.680272014255279776	0.723537969699632735
2007_RdB_M210_1	y2007	conventional	RdB	0.0206193160856069826	0.0400145734377139358	0.0491669820595710253	0.183591990897368521	0.531064889498836006	0.133427073931402052	0.876355973487538172	0.220203494176756421	2.87868059370668385	0.864992783977542862	0.771322390193437946	0.401463232708616489	0.206789305491163733	0.261800000008222685	0.240697601201074087	0.198130257946625739	2.69746757497381234	0.149859361631655117	0.117076078681389065	0.159321989718796184	0.0221937733115211424	0.0845833928808317975	0.406255749688862023	0.214966204710139883	0.055987138315919662	8.11148495962032068	0.203802041543835799	0.354868642781355067	1.77080372193540273	0.041291892742060913	6.62251655629139073	0.0556591653270200358	368.501886588465373	11.787834172566066	0.035023030113777175	0.66151030585878875	0.59537749599451541
2007_RdB_M210_2	y2007	conventional	RdB	0.0221768350461139931	0.0444081936673092105	0.0483070486977327614	0.189331856233203551	0.449204636258031138	0.124359047693720551	0.855956378133588973	0.216060990386483769	2.79924453879121858	0.830699380507501813	0.782223728139133266	0.400647617939156763	0.235403438352606114	0.273633691551096596	0.22267008651056018	0.113607837511935127	2.61718277217692228	0.182599452947020372	0.115543005015202582	0.172202226591146896	0.0241346508036459569	0.0877980547169475538	0.439596743504487387	0.192849046238058532	0.057290017398422479	8.95028726978603164	0.190083442745092429	0.380379946845117642	1.50803736549923181	0.0453652921160427027	5.98802395209580838	0.0527536559516646125	362.225940017974191	11.5132408941871682	0.0358228276525964214	0.594424403777828128	0.579794470347187605
2007_RdB_M249_1	y2007	conventional	RdB	0.0246832050278376804	0.0650304559063778361	0.0553685621551624634	0.23484642383625621	0.561723649148155413	0.181682935681399552	0.874724399809400743	0.293616535121935253	2.89404371343971926	0.816850820852695062	0.928996467768098237	0.450785464278759254	0.305798827356808581	0.313966500559735017	0.294687759412068865	0.168672229995489563	3.13590418432029648	0.231425098257306396	0.134708377194566114	0.200418923188731341	0.0362249600717900899	0.0954433375219558131	0.662480259149173944	0.304871531663605741	0.0647546843198921574	4.71397467658299395	0.254217455076610797	0.406203856052347362	1.74628346917790411	0.0500333158445072611	6.32911392405063291	0.0465702399855317261	474.744969952631099	14.2284009452896244	0.041125124516914102	0.686912962496857303	0.698564586698772134
2007_RdB_M249_2	y2007	conventional	RdB	0.0237426865531153646	0.0661927874231192727	0.0542866220702391366	0.215844142626496774	0.551212574938650366	0.186675181665876749	0.820005176988137695	0.268958753099368751	2.60762133791296301	0.800283942792032567	0.897703178428195707	0.483278683699408403	0.272242972354809323	0.307882870012607621	0.318101657038548281	0.319318439876901453	3.14725905468202973	0.287484097702914178	0.147999793869226835	0.196708914229075226	0.0348131220742566093	0.0926824383398430651	0.716490088162612427	0.329605876139020665	0.0716936805656006191	4.19027774235322426	0.241664214761363097	0.420853644934378633	1.71308099893131247	0.052759425294382948	6.13496932515337423	0.0465183143009328691	416.419989731108981	12.7525427806419676	0.03947928030146542	0.637374330757997366	0.725591583996835497
2007_RdB_M312_1	y2007	conventional	RdB	0.0165606002819273584	0.0468155581689185302	0.0450130918121371645	0.198395067035768327	0.381859665249175581	0.198322999715114748	0.719913366307161449	0.224105867019374578	2.6620125068761624	0.650514103198648493	0.729593104147555771	0.516394469441012021	0.182612323812634492	0.29093812349982472	0.260491247204571299	0.135373761805097127	2.6977437977923837	0.16501771414741665	0.100244076348244835	0.139514499380910382	0.0187649202853966165	0.0735212005137209285	0.501452250512022646	0.16312516363981831	0.0440597664943610142	6.46860760045777162	0.177493977365346598	0.322115856427358459	1.08478237737181386	0.0394866249946262846	6.25	0.0444107030123262692	365.800729503019997	10.1667680100307684	0.0324741613588562778	0.608483971789215997	0.580535951503581245
2007_RdB_M312_2	y2007	conventional	RdB	0.016041607891077461	0.0543961198161266231	0.0524545972088343254	0.210180331398458214	0.39432573523982731	0.22624117639426848	0.7874324080278832	0.208671287404973779	2.67373811236878789	0.655513606079996674	0.750063975841730383	0.523336171946257999	0.19245013320305681	0.306480565205516652	0.263347413967766778	0.154020810315157853	2.67680607433098996	0.255031284840311476	0.10631635300460527	0.135571001905677469	0.0228693551005020806	0.077131527668859547	0.553261269571536455	0.165859467064797786	0.0461890009488238794	5.14222130463607598	0.176045157778137488	0.320294943859751646	1.07845132842574842	0.0408945222351398193	6.36942675159235669	0.0456240000579678089	354.959572476294383	10.1135244961479871	0.0367628196297497151	0.63206713783751046	0.611047394732799501
2007_Runal_M40_1	y2007	conventional	Runal	0.0189504815639421341	0.0499180888974899346	0.0668680645881237132	0.176329820966020053	0.345045632035049972	0.0605494518233695733	0.745253242599171958	0.160650089065248754	1.39983241236291669	0.498594210554168948	0.622852071231307755	0.406465901887443346	0.238053794137441787	0.658838818424303919	0.161217203775244196	0.0999782475991265711	4.44869908572666076	0.0470992842424284029	0.210865127143537123	0.294869022674276694	0.0456195457167791059	0.114223540280652726	0.642834422085859665	0.322176119988523322	0.066888210552154352	11.0999551379658209	0.277880036012832141	0.553790309126367999	1.20961421998562428	0.0229486984947395656	6.66666666666666667	0.0572033585837373312	128.97085454853276	10.2027679052364595	0.041642173453967133	0.653402202951850698	0.670385716432315829
2007_Runal_M40_2	y2007	conventional	Runal	0.018734371278258561	0.0359305717446317224	0.0579417083415893689	0.154052211936253175	0.324621929828651376	0.0527316457639150562	0.71364527517491568	0.158804599092587919	1.39757521082699098	0.24107404445548205	0.607454661123340103	0.364550868472960903	0.192116313936696186	0.609726447496014386	0.17045453624469441	0.124635124229652411	4.46250507936287272	0.0562957931075969457	0.214277339234142541	0.301916080081718709	0.046966461039774292	0.124190606976676355	0.704917595588062334	0.33624707622876864	0.0651247333814216713	11.3212289435576459	0.286698372322178057	0.527497811524856366	1.24221099601623104	0.0227724033811191287	6.66666666666666667	0.0630097008405561904	176.653019071649459	11.6994917676539402	0.0431309503108564834	0.647388367219955251	0.691347710043436353
2007_Runal_M56_1	y2007	conventional	Runal	0.0191660057049212655	0.0447578011036579747	0.054380847858309416	0.153554011648106541	0.360422820938318657	0.052720338374436165	0.64288535829007824	0.151589123828194369	1.27944445022484037	0.43541773349179102	0.578075559202063871	0.357412212024095885	0.222294703360664665	0.610981705638905793	0.146840821785987191	0.103912753351192914	4.31233330015330224	0.114667975817437203	0.188341607146320793	0.262104373855813212	0.0398378185100776512	0.110761545158248503	0.473402362653897387	0.294178143279751632	0.0611840666888131227	9.22658810779096898	0.268541221698350804	0.491478526368091401	1.28079689532310065	0.0235384423890473527	6.66666666666666667	0.0586790050585948123	123.143644251670754	9.49698039656632419	0.0395504183417737446	0.636630802353748178	0.621990371937983958
2007_Runal_M56_2	y2007	conventional	Runal	0.0195966798294354101	0.0363089413716123087	0.0484076833485302256	0.146116309765904375	0.344324800547869565	0.0508718960511660789	0.687268585011241684	0.172173625624067728	1.32449555252362844	0.325284818613522896	0.539723973615147101	0.362647154788761367	0.192144020207486694	0.594151027458860625	0.195231289512191888	0.128822316804448449	4.79897188603588882	0.06369899437476327	0.208851910816868463	0.289925164373507306	0.0421045995791903525	0.117777168309920109	0.540027356086881758	0.307195713240880266	0.0638726396139879524	10.0631042018135773	0.279793143475634162	0.536607697210983321	1.44697703659368817	0.0226398424486624814	6.84931506849315069	0.0665746707964315229	183.773475292112488	11.759002284872138	0.038238708200661897	0.650095391018774262	0.708965498048736725
2007_Runal_M6_1	y2007	conventional	Runal	0.0179874494925709632	0.0368523097933320221	0.0505166427888037707	0.131011664165660478	0.326500880465790962	0.0541060613056354551	0.710804585437762653	0.153861769172159945	1.31957834229724383	0.521885098414092306	0.588408886584991199	0.435845929427468578	0.252397736408553077	0.560550770804321548	0.143319230748948986	0.0858465351389103787	3.81320578614081899	0.075110658968420736	0.192097710877752161	0.259807217866457886	0.039085665797545801	0.108068409783348345	0.532015034375422724	0.283623542342973882	0.0551458382802294942	7.87746943586757587	0.251126024527181151	0.480664270601696961	1.24739813453590698	0.01843595083228359	6.80272108843537415	0.0622282410734419662	123.834554970796818	9.89893137514471482	0.037253415228978758	0.63279820097414789	0.571652322799002731
2007_Runal_M6_2	y2007	conventional	Runal	0.0194130740436450876	0.0315813682142216475	0.0523478177542217748	0.123623698162784251	0.31711498422814052	0.0688298519179079241	0.710180548231964541	0.154862945847723764	1.46659837497774653	0.311601423095714729	0.57254537043928684	0.364580164423417842	0.184857407980927138	0.544829519893577617	0.149840438752911758	0.11109017921938962	4.19049769269009844	0.0556064047175401797	0.208587954241637621	0.290335210995537271	0.0422615713761336312	0.111292607937754478	0.550990355294910178	0.287008910826163545	0.0552907652058492341	9.46273393503333258	0.277447308501291433	0.492037745213565312	1.30353093452546149	0.0189465460491694501	6.75675675675675676	0.0655856606755619104	156.837704464504353	10.3187545111124366	0.0356185681847011067	0.660613592774718118	0.663995698578478644
2007_Runal_M96_1	y2007	conventional	Runal	0.017550700420286206	0.0451818720757704311	0.10690062452604972	0.212499573704712922	0.326208405411365063	0.132820141678127147	0.731408462992095877	0.318451450655050789	1.42006758936927243	0.427991577248132152	0.63755961358178686	0.423304438861765269	0.433634241592509377	0.564655965473809066	0.156815050149586911	0.0990091188811104374	4.79222556768201044	0.143015958385437788	0.182965484191966199	0.255651094336009261	0.0331203056408006734	0.109268652382026876	0.452244516139087733	0.28831826512015594	0.0531987777932317614	9.10192442225250985	0.249583086502401846	0.525136528024119787	1.2084659253730327	0.0248806170917956691	6.71140939597315436	0.0589059497424829413	125.481443838296068	12.8708865278849935	0.035866793175110136	0.861604692882477905	0.587699527989675889
2007_Runal_M96_2	y2007	conventional	Runal	0.0184607832950910726	0.0346231844876798095	0.0915831360225977972	0.167948910214898368	0.341564433680937819	0.113276834306919575	0.6858335602348629	0.296202181998684518	1.39517354808095023	0.301844340522221738	0.57567352624758828	0.426144822594571612	0.322521809015005203	0.580234966957165149	0.196407873031231079	0.139739929058516257	5.01897960573862811	0.0963382219455711823	0.197901060584109922	0.276336429316218909	0.0362953444173928502	0.111146374667297099	0.538649430947600308	0.300374520820164364	0.059079904698977322	9.09340658883812781	0.266992549617978408	0.507526351991489708	1.31873332282905568	0.0237536920792190475	6.84931506849315069	0.062781263581419805	172.110594745572668	10.8707533666744694	0.0376836483607706797	0.793605363638957287	0.620276413351209032
2007_Sandomir_M154_1	y2007	conventional	Sandomir	0.0201612392518487661	0.0355872930997439027	0.0351216905227897997	0.196102162330330679	0.201012938196072254	0.104344631917486991	0.497839978252113821	0.178481227710086215	2.23654248794067737	0.492782397246188881	0.610732411420081239	0.418125506765586849	0.201749122796109422	0.449100671711236707	0.103237116668750724	0.0497611854578397514	2.94232259203300594	0.0510435715353238498	0.168323607348869577	0.261405982188564121	0.0361356534763111772	0.11095302212485875	0.462962962962962963	0.309056483939747947	0.0598036645326380642	12.3055846575156978	0.234185142813191783	0.308207316952412797	1.15734048153467676	0.0362248879732853793	6.17283950617283951	0.0651008833409211441	200.64044174184817	6.10682756740313336	0.0340443998617383433	0.499677201403526225	0.429235921271915129
2007_Sandomir_M187_1	y2007	conventional	Sandomir	0.0211466456777765046	0.0641178378086670499	0.0557834502586880003	0.351443985863899451	0.195546100100039261	0.0948781675928250396	0.493752588862480104	0.251376783876930367	1.99884931166527397	0.584718357574284487	0.500376590844850905	0.46289047417289852	0.290015132288710636	0.385346342499793636	0.103269102312483864	0.056014295763145434	4.00642285372090755	0.0817366053592453664	0.164430521038128333	0.2276030232219135	0.0422427315332510929	0.10494955114320282	0.326439492692322778	0.295861444372779592	0.0658887621108736455	14.584942710133141	0.253652641141336364	0.378136245735212463	0.890649854975802335	0.0574226529185817086	6.02409638554216867	0.0479074274135250079	195.712723986000145	6.90811957749232116	0.0543777541465307739	0.505026763974987683	0.523987362599026069
2007_Sandomir_M187_2	y2007	conventional	Sandomir	0.0244931007778598391	0.0598200320224002572	0.0470464235233628602	0.357848209537572776	0.180280247831758654	0.0930574479829633311	0.501910759633616631	0.266406392468401373	2.03165885182278594	0.50446820382890812	0.524041244799259416	0.473497265358783012	0.261157080863295423	0.478351815118707575	0.12756507824278462	0.101284489023704748	3.99093505652414496	0.0722022817956112787	0.186218691106254527	0.248346038051352894	0.0469060448499686168	0.113055028092852369	0.412123709350819795	0.323175527989033407	0.068831492074471931	16.7155199196929172	0.280712255457032906	0.410528497153157938	0.825312595059758333	0.0604989543337251435	6.02409638554216867	0.0493290658307371333	214.100417353793332	6.57101169708614099	0.0565104984496511248	0.543721484029293589	0.561986025607642785
2007_Sandomir_M258_1	y2007	conventional	Sandomir	0.0190867528752753434	0.0512232539965541179	0.0425075314193811439	0.268818119608505159	0.178619063043229305	0.0884240636047204357	0.515876854083984388	0.247343747630859842	2.18461670745717132	0.438377618581059612	0.548761895093771676	0.4953853210656409	0.205933669001947819	0.393135583720731379	0.133217785957296958	0.0950087803475351626	3.32179282610183096	0.0399880556970841966	0.164624004260518646	0.232032151212262936	0.0400854267394918081	0.0976296842390067051	0.420030277059067069	0.307557594543050087	0.0683788145307451668	11.6874594058475995	0.243713633456101076	0.355772489041885709	0.802144675917286922	0.0391766303436874343	6.21118012422360248	0.0522486927869092764	201.734368341668594	6.23865498668961686	0.0414952782910186828	0.554985527554324844	0.511044816104506668
2007_Sandomir_M258_2	y2007	conventional	Sandomir	0.0212170877009894088	0.0538585592963666608	0.0446849495423656763	0.296345807497873954	0.181868496644328354	0.102393609281670697	0.483385663219998688	0.255887836275100381	2.29319432496279	0.488886681136538598	0.620327868572642495	0.513724769503939033	0.238041663224923459	0.440843058916151972	0.12987771262529904	0.102422465360393606	3.63730260203621363	0.0742729233528824348	0.181116489744276801	0.246823529849595262	0.0453477649263646036	0.104348827221804736	0.448312411172245425	0.329399134035023627	0.0680015355771036662	13.1276218108471658	0.270527486880522599	0.376799178257226597	0.952941394892072529	0.045738633629065818	6.32911392405063291	0.0557228368671921397	210.574206341011723	6.53447738976180451	0.0496237111371228549	0.573615123680021526	0.529477565206763143
2007_Sandomir_M309_2	y2007	conventional	Sandomir	0.0242253086725928678	0.0587869959741186162	0.0530322169711597241	0.366081082943926889	0.180131749090798061	0.118973433099369533	0.53234564244623215	0.256531734558511585	2.31539068338721316	0.410018542836813116	0.633020053911175522	0.504777134890151761	0.234755850501421858	0.501051465036130382	0.136030833183136312	0.101221948854339208	4.18071448991352388	0.0753226251338728917	0.219294360867335298	0.293289207831923285	0.050526428212630541	0.132047498675281598	0.672593318729759636	0.40802083656756154	0.0817110981448531421	17.0528732378797446	0.320315009210867213	0.406758279763778199	0.84989236703247747	0.0459544910111753025	6.25	0.0483934480001164644	228.880798469265825	6.77070966771952739	0.0501423468380102259	0.489872845069979787	0.557021864263033355
2007_Scaro_M134_1	y2007	conventional	Scaro	0.026402536926812607	0.0342348407119633077	0.0896240529617585851	0.411815407475813808	0.335364597542349734	0.117170156493707533	0.757303951853719856	0.251136246168206278	3.33473170590598033	1.19253187224821232	0.68613803029317601	0.486926794889797063	0.214046032389220851	0.426884071885692046	0.1580956671743136	0.0622357938344622591	2.73651751884444753	0.0749851118902611581	0.139310250232023222	0.232754782049251384	0.031541821889726742	0.101690452368856345	0.298753071080331237	0.214908056117487005	0.0603745183853135896	10.2930291175573263	0.217347879629403243	0.408315771532658539	1.47969980828991726	0.0435599015811145161	6.66666666666666667	0.0983686329795138257	190.825392551786414	9.35691451427298365	0.0468495078266503784	0.50888649502279547	0.397050190880594284
2007_Scaro_M134_2	y2007	conventional	Scaro	0.024543387218136387	0.0313963945676026886	0.0896173639339294535	0.376088056585843324	0.315575195750198538	0.114761428201991498	0.690274895003666523	0.222970817219993071	3.16186576688854527	1.03777160550976754	0.640130954145145134	0.437025295127620073	0.179524992144604953	0.385312290109334808	0.143090843828097461	0.0533557371181343621	2.62365850051464297	0.0311111674149650338	0.130802779565676996	0.205886151525357034	0.0310318327102578715	0.096125957922484503	0.307116605091182524	0.191762685165941505	0.0574546968613377453	10.3253721502848141	0.191799204315727342	0.354403237299218974	1.36561345774492588	0.0413755670668393124	6.25	0.0902274855915583442	170.681057083813413	8.83653363655477233	0.0442750616317320282	0.443783856400054038	0.369274716588730603
2007_Scaro_M209_1	y2007	conventional	Scaro	0.0143519619390099438	0.0340736780111229169	0.0828583363348652802	0.418277325498645427	0.353387453854995587	0.0895393173475233159	0.75856938172226433	0.241192862408892179	3.56360895313568574	1.18166308716912596	0.645386140055600919	0.382647451304170043	0.204004092644796586	0.401520210395078591	0.145903852311081341	0.0406554565784414848	2.87255864528185062	0.174488328346753707	0.156057593757187685	0.252124701946674757	0.0351446595128490081	0.115090358064822159	0.309502856453769385	0.23675912046412821	0.0641286447161469852	12.3411040775025218	0.239810776639808981	0.40911020973339828	1.73268880600301881	0.0454266218066730315	6.53594771241830065	0.107118395569617171	194.874344483653772	9.55768456555400198	0.0420739840621391808	0.580150072123113344	0.434535054142680249
2007_Scaro_M209_2	y2007	conventional	Scaro	0.0163679302498897671	0.0376902833174132808	0.0898246555760722779	0.388093132498756093	0.356149129333197453	0.0852701472846138485	0.753261596585910824	0.232941575469148367	3.40434282091086679	1.11101968436162758	0.646224672948040426	0.390295319632096918	0.191675312260702308	0.379904849359824267	0.159486178762654146	0.0653767246918463269	2.88578587812046529	0.0807016884864283731	0.163239529382073651	0.244707167118801261	0.0356601524337060228	0.117616057905880241	0.303016963688632598	0.228718557789918315	0.0637425224752495158	12.8181666825463292	0.223117761493931439	0.433318682378306621	1.64584291799576466	0.0482641031066699642	6.21118012422360248	0.116778363192413339	187.06316778285601	8.9481951413674732	0.0482395236424365975	0.56062037781182162	0.392268319869207702
2007_Scaro_M313_1	y2007	conventional	Scaro	0.023500581889069502	0.0528652436438664999	0.0836615182447604332	0.46513585489975555	0.280642455062385109	0.0991595918042706884	0.772891812386480882	0.257182677597431414	3.51570779861705978	1.10174158233985188	0.648506787273736944	0.418957695608020098	0.212375961916232302	0.33729351934370795	0.1842257504791871	0.0715903247105691711	3.28316338558107925	0.122727258932988211	0.133537664922041931	0.210063250149397446	0.0318177684046065777	0.0968067672137287683	0.297027160345903225	0.199979024589523331	0.0547968835854842491	8.41828950448991273	0.203048347203522461	0.401839893891234953	1.49773883597803036	0.04497339137970605	6.36942675159235669	0.102100276742243717	202.664706082786876	9.87997382795938007	0.0454658108707306964	0.443947984777520904	0.422952379568916668
2007_Scaro_M313_2	y2007	conventional	Scaro	0.023210339198660609	0.0485098888437744972	0.0808031616439867562	0.43754666041169104	0.303217978023857419	0.10417466608212204	0.764002969491591512	0.269354616495920832	3.42878877334749294	1.06679598022609729	0.657563507675799047	0.439079426662905443	0.21832291577341893	0.363771999685005084	0.19632555706133087	0.0827329033271703576	3.35480035661897741	0.103618221886883164	0.13514553568053947	0.217213420335351171	0.0312779317915218103	0.102743688403207431	0.308275173590952202	0.208628402499966015	0.0640114401669306799	9.76147488574033423	0.216922474666194259	0.420203584168011077	1.516634458981091	0.0440277987101735522	6.53594771241830065	0.100304155620422359	218.059498823640497	8.40027751432774671	0.0430302707016355674	0.46603304060789099	0.425852001692547166
2007_Titlis2_M153_1	y2007	conventional	Titlis	0.0318713642407399677	0.0533625147787895926	0.0602838007889284893	0.239485072513395836	0.539699927070400735	0.145688353403999269	0.533282085284295485	0.19395381703554531	2.19549881960426011	0.966371051079564181	0.714980852034974042	0.687920939407230259	0.236545884513799058	0.449411879716577678	0.20458103574082797	0.0765535400221794025	3.78429674752869437	0.106917144559595432	0.159363682453771847	0.222237605144883666	0.0380319091491448865	0.103956515153523627	0.281309537639843598	0.313874745794115457	0.0605350940728158123	4.36090676936146654	0.247559048535632214	0.359445453459880034	3.72797017271879696	0.0509722267849535201	6.57894736842105263	0.187927924159803564	244.78083661225613	8.06756161107530911	0.045118722817270996	0.545134894783690721	0.518433482472209399
2007_Titlis2_M153_2	y2007	conventional	Titlis	0.0333540752220592361	0.0549744199415783415	0.0512714219351060843	0.271805791050929098	0.552402516900094035	0.153378384611098256	0.51782845244887426	0.17171806593646064	2.1169618065247338	0.984235673703934282	0.639938138593441125	0.438361812424031167	0.238215845932180431	0.430718352798879049	0.210992794308528241	0.0821568318195171489	3.87364589243826547	0.0765836086524702441	0.152818193606460856	0.205262590162941411	0.0361311245124736576	0.10419951115135179	0.266254083043377513	0.266819055194569428	0.0587499320041274172	4.56138752799927077	0.236371917077655618	0.376505728874986845	3.56844379270404558	0.0578016712708151757	6.17283950617283951	0.196161677696421151	236.785196995254661	7.56380094240733496	0.0418987809727375262	0.565739525213915031	0.53321976006561875
2007_Titlis2_M190_1	y2007	conventional	Titlis	0.0351201660159613397	0.0563034483647380212	0.070932041439921918	0.278328588761293616	0.479525213106672139	0.15698578413422719	0.470532142079482038	0.221703474303755949	2.14370760472724021	0.821070100696696166	0.650279833714484172	0.520527030898627004	0.229310580345347575	0.428224139282728611	0.270118040524502654	0.11239132103667628	4.2331045631633402	0.151739826035032965	0.151740674758232964	0.206002095103773233	0.0400512478079559116	0.104420112742285054	0.30988411733725888	0.26686064088290624	0.058716368422335365	3.08665860055980221	0.26161892639971201	0.464439158226688745	3.19132399430688699	0.0615417679551322548	6.32911392405063291	0.165018100499018348	227.621549035877434	6.76481616344855329	0.0529611764031417003	0.563946012364179208	0.545915736703399056
2007_Titlis2_M190_2	y2007	conventional	Titlis	0.0160049940481486386	0.0557947493429632553	0.0674565117927507882	0.281291992982488508	0.422299461419792944	0.145912164804257095	0.536729693422510767	0.220334551891302425	2.22297265674929328	0.811816804681357747	0.724238509231413477	0.528628824058815448	0.234540074557138632	0.424786611138512551	0.254028934293374362	0.113309158547414359	4.29716643023122316	0.125676232111465661	0.16481171854370665	0.220202770077847879	0.0433784896091014534	0.11007771999495851	0.335560114979446631	0.268198263362557559	0.0645545277739313059	3.19874923839160222	0.256563414100024828	0.477336001314922647	3.26080455191459625	0.0553836272066226635	6.32911392405063291	0.175063786805906465	230.625391847886072	7.1484914782687103	0.0483555731693601307	0.592141161857328053	0.52207685502368096
2007_Titlis2_M260_1	y2007	conventional	Titlis	0.0322897984428812383	0.056717335910728407	0.0543070580310148838	0.240276622027424448	0.458281862960455248	0.149461348549612271	0.528976743144318618	0.185024576564656264	2.07624248187984446	0.810774235008123274	0.631440257326021525	0.539608497823169335	0.232257581004460479	0.392790874367495878	0.218622885407567825	0.093976717301453575	4.0309606137508162	0.112479347243686157	0.139561808380324276	0.193796506389217668	0.036844172692361366	0.101300585254750349	0.283054316533748197	0.241966745401262166	0.0559007013753572776	2.9399006944839266	0.242343189802060882	0.367164227961635405	3.37076413906217966	0.0545706552544574635	6.57894736842105263	0.170687816467418177	236.454339964612503	7.38854747592737121	0.0448218651312559116	0.59596144933678594	0.497106460543975081
2007_Titlis2_M260_2	y2007	conventional	Titlis	0.0281653374525532817	0.0532879218496125757	0.0577566673245308618	0.224701908048759377	0.490625648244310344	0.147815957800111924	0.495141290905820622	0.179322123646667617	1.98291956136371435	0.772613662016541951	0.572849134221181967	0.529182289431051949	0.210017524572480398	0.410629381196773661	0.206639337402718265	0.0945661895938284269	3.73848792107000646	0.135912815949008877	0.133159394688760399	0.190762652572405592	0.0350687622924083715	0.0957727985641105255	0.294107359602199432	0.228837604012117584	0.0561597783776950672	2.9460908001197681	0.230130058679890109	0.384233418953606381	3.15691988448056077	0.0528141807782765211	6.41025641025641026	0.166442884420395652	225.280841099356408	6.48583321361832871	0.0419125720645617766	0.579214433716583183	0.50040569881766406
2007_Titlis2_M306_1	y2007	conventional	Titlis	0.0321999822995828962	0.0534174436816104901	0.0424230059661845766	0.219491527712831229	0.369376244610230936	0.11727003003191954	0.417369161901139198	0.172783241232374857	1.75699440561951698	0.755779210017991187	0.567047320968781644	0.446443765345856458	0.203148036659883625	0.298999608652357929	0.237775867912305715	0.120372369744235328	4.42683141719168106	0.112756741451723383	0.120694123286741831	0.162039850725423154	0.0253065119580299912	0.0856778044237378165	0.302213171811466089	0.204279338004400317	0.0478268765739110788	3.01300503985215544	0.205631497336119004	0.39576162400214693	2.88803040277029006	0.0586179342723452274	5.95238095238095238	0.143273277438784601	211.299155003696591	5.62635642951762232	0.0381988983476485854	0.504623955909754566	0.516834701461174199
2007_Titlis2_M306_2	y2007	conventional	Titlis	0.0342190916790898825	0.0556930739675554182	0.056817403968226881	0.236830024500411982	0.418982295474580036	0.123310532461462986	0.46744019777916068	0.190573935113812953	1.89423568945657992	0.863598954602289722	0.623120263032391021	0.48432136408731923	0.224857891985249266	0.384865006111256079	0.239988599005503448	0.122692511323273383	4.80331794395834049	0.146771912170987213	0.14010791456284073	0.180936949523121737	0.0361488311513961914	0.0912743346859203422	0.314352938408889048	0.236545338378447093	0.0574282178628224354	3.04972350509056084	0.231346213030790833	0.457678887236472138	3.06209293690884544	0.0610498577688314743	6.36942675159235669	0.147017859358634095	235.015700025209857	6.28537317408222302	0.04363175181291636	0.540396421965359184	0.562963202563772223
2009_Runal_D48_1	y2009	organic	Runal	0.0251685936027421608	0.0517095722761528052	0.0612628059030443636	0.1033162422846609	0.462097299388675441	0.0639531679488450468	1.1288699295274577	0.194302190779177175	2.12160962123844744	0.735296669505017944	0.778479310425949486	0.510079325728250011	0.310418055817217426	0.708282576957378744	0.125609604595247569	0.106498524481190724	3.28993701131962959	0.0750560860707722401	0.233928198150595547	0.323048303803622955	0.0578773212975333745	0.16516168792381773	0.625403434697768774	0.252423284000406813	0.0861966167457006035	13.0352004630524453	0.379672701283730556	0.565218145643279947	1.68079156457094976	0.0247194902576307041	6.49350649350649351	0.0990795075409441813	174.519993903388381	12.3538222162238848	0.0715291404168669128	2.23736047892252036	0.712135261513690432
2009_Runal_D48_2	y2009	organic	Runal	0.020712213026093855	0.0449918530505699867	0.0596301416415452683	0.0981260884179752253	0.387354059102723097	0.0590519393871928598	1.14608163792953372	0.17790878811563191	2.29054094862957876	0.59636888371832868	0.803198863130835561	0.487716277832256269	0.246968418922237167	0.663101017054130636	0.121856903094886283	0.0986918428304685938	3.09126966202190642	0.0690145696190755325	0.215608073013083306	0.308881743717567554	0.0529706707253774529	0.153981919929440972	0.551636941605775449	0.257247722251013818	0.081152709172662628	10.8108007825602666	0.367681489828696263	0.558100110055826203	1.62095585075107419	0.0216637260577988734	6.84931506849315069	0.0933397687447557507	159.972317354030689	11.9406257879787313	0.0690168102306101597	2.10342723041602395	0.694681938721026686
2009_Runal_D52_1	y2009	organic	Runal	0.0229707494763047783	0.045406473744366853	0.0792524522065222789	0.125444909421136473	0.417079833136794341	0.0772161290140478394	1.50004959207916964	0.256610109160250058	2.90826849240972424	0.717083463684866291	1.05628916748650307	0.603546273394036353	0.190009904142930557	0.834880823496555446	0.171244514012745625	0.127471772989544219	5.28531621479697934	0.151813055058570556	0.278490776074987019	0.43505228419080054	0.0683944731233814844	0.177518748787098827	0.655499919889504246	0.317694796898212639	0.0990937354621749879	14.6285924699550585	0.424784140490641821	0.669087000515886163	2.6223349397639101	0.0309838857335060805	6.89655172413793103	0.138844188687370796	268.454594042361593	16.4397596379637161	0.0676602393612637025	1.77084496397590136	0.795958922049907101
2009_Runal_D52_2	y2009	organic	Runal	0.018097797615418246	0.0430687732796086709	0.0600549710326844927	0.100685693728216719	0.334287784271027953	0.0523707793795422341	1.00198698446929101	0.16742176363649182	1.90126603561648392	0.573480209919969546	0.712467993711881222	0.451989734378117728	0.20470595932659861	0.645598709439277468	0.0993051602517338863	0.073996252764186674	3.53188363526251355	0.0630384035014910627	0.193055736944687155	0.286494455394994117	0.0469486131760729185	0.124465824062053829	0.435655831576528104	0.214134120568135718	0.0716523631025886871	11.1568757357645673	0.30593316375288975	0.520353979850409696	1.61730845992371777	0.0216527994080964712	6.57894736842105263	0.0950824926193776957	145.094243720329518	10.828823977762155	0.0500824526322967109	1.40342129829252978	0.585379326832156587
2009_Runal_D86_1	y2009	organic	Runal	0.023071785905364833	0.0498785748634964761	0.0730564736779529245	0.136715651770019672	0.462984819710955916	0.0653869704076911232	1.19962601982448806	0.189868427953030442	2.30344395465641231	0.737162462950696149	0.872223512162457982	0.510337858381712505	0.254260482745951392	0.666556377453738877	0.129576468263418735	0.0805503460087147627	4.07896553857385971	0.0740243409041311181	0.20500316408378022	0.311366240172146696	0.0484466013498033976	0.141226735510848689	0.468667673915041132	0.264028622754614494	0.0790669683176070608	16.8285653391836157	0.332489440580801486	0.534334674698743346	1.92617425448445613	0.0246659273597111876	6.57894736842105263	0.105216518150223163	170.952826451988122	13.3732232866959028	0.0538937306831729834	1.56690703158849268	0.686131944949517686
2009_Runal_D86_2	y2009	organic	Runal	0.022079554479708855	0.0419566686043338066	0.0672075213873809485	0.127336181267673225	0.41206687907698431	0.0582272716608434124	1.11186634500032874	0.175420717536062197	2.18599686585471936	0.481573354944971347	0.766369994082278956	0.450425429145856873	0.230924252670678275	0.653336606750375429	0.106756492266576217	0.0694667911778654928	3.76574366920155578	0.0687169783318831992	0.199695398878113523	0.301287006656031085	0.0479452202263308613	0.129107485230983491	0.452013056537365913	0.234737339935408186	0.0727095459020872858	15.3122212669806919	0.314432470338799971	0.515624617469110959	1.8016275026161005	0.0223107088076675794	6.84931506849315069	0.0989821295891096605	159.631060312841683	12.9003513740731517	0.0513085876341244783	1.37353412328951735	0.597946490699913372
2009_Runal_D8_1	y2009	organic	Runal	0.027561460928545529	0.0614976050129948995	0.0670844964951493464	0.116199043885075911	0.539039650973056017	0.0570754535647863548	1.28027805024287543	0.221734097063947398	2.47009274990717191	0.972398029282357869	0.937492611128161269	0.495051449286495424	0.317119663649221389	0.820674794350198268	0.157248112329249461	0.11284709139015108	4.96251908217476076	0.0666779090501793231	0.240867874231276897	0.364935715135454904	0.0641686185346615234	0.18086407909086719	0.573829704689595702	0.337435052329521715	0.097173639371302908	16.1661677562592078	0.39583408102357871	0.672749466142325012	2.07315320701919433	0.0309267890104450749	6.57894736842105263	0.126640209471906109	196.704746618260985	16.3328283299406866	0.0730797993659521868	1.74530723458809086	0.840094170698499234
2009_Runal_D8_2	y2009	organic	Runal	0.0218686190927002879	0.0599432972185091953	0.0714003648272327801	0.113133370965474861	0.560309423337344462	0.0578335351346950996	1.22201937418730576	0.206118332323177226	2.19333712049931008	0.97858142765621838	0.877558432102550917	0.524423619879120604	0.271937905397366055	0.860494295062781722	0.151748418788913641	0.105721668020176979	4.59238484998812269	0.0940637439046002833	0.259061004527254926	0.382654009536454208	0.0697448711131282254	0.175181258597127613	0.565974918669478869	0.345160934698756501	0.0999113659092674692	14.6042675279222969	0.407564828957378545	0.65273025326730907	1.97733237092754038	0.0286988585247699577	6.71140939597315436	0.125199996838907156	182.126319181874832	13.872737646847043	0.0759988187026402223	1.7443205124682604	0.840260063676854869
2009_Runal_M2_1	y2009	conventional	Runal	0.0267921052993384289	0.0422605865000156656	0.0557739768371272381	0.112114441117657509	0.610365398832885799	0.0495469130434829747	1.0216814871442204	0.167607323274977779	2.14363608711504035	0.97180039808613511	0.772861011057490081	0.437941427959656057	0.281350093436134825	0.617944209978201184	0.160926381833204834	0.118229754732785241	3.51903901744040648	0.041300609485720769	0.20928852808022312	0.306880496239183723	0.0580152126289520594	0.167372970256377246	0.61999890893357918	0.259345623669471952	0.0774284751312628584	19.0744545502610632	0.325112322959966383	0.582574741217245325	1.50183783446363297	0.022035845778323284	6.36942675159235669	0.0820899619047284063	144.902563278090241	11.5566407355596009	0.0654731401676990809	1.58733757369034704	0.664855430590114927
2009_Runal_M2_2	y2009	conventional	Runal	0.0297878962521438649	0.0590540939117758634	0.064520058147213065	0.177340815115938687	0.678892001534293693	0.0621511716639690632	1.42474167445973464	0.228693138309278889	3.33331911938964514	1.24737399342825342	1.10533733429294635	0.586531045025853055	0.320207662280946532	0.825738909129180241	0.208388910243647144	0.151560626195132986	4.50353498436567723	0.0994713646905739264	0.28775660405205796	0.404225502435965364	0.0685519760419761812	0.203459795727510327	0.760535019713099825	0.337689875834329208	0.0964583210230428177	23.098853089379574	0.435809666297057272	0.840512819719819428	2.08227652271518626	0.0320883683690644543	6.66666666666666667	0.115160122184309521	194.957911809851922	16.7269886131159931	0.0836125084641301212	2.07691630397290191	0.823786600534028798
2009_Runal_M42_1	y2009	conventional	Runal	0.0270384607819365213	0.05126723840847833	0.0728897642710056576	0.124110513496040531	0.720321432448054973	0.0442551748575104659	0.961559410415005222	0.18340114752651908	2.16780765901195144	0.859959992635251699	0.758552356475140804	0.524607904940479204	0.277363150800710726	0.797164206057344887	0.170996008985589395	0.158259071757151922	4.25106589069966723	0.120985846889702684	0.235198230742044463	0.326307908300141489	0.0626219192298984247	0.188785100525403343	0.637811154791927799	0.261003024658371532	0.0839166029311684698	19.3663880955517672	0.397831242269131795	0.71010128552896774	1.57097600505263525	0.0311999570729211013	6.49350649350649351	0.0729938428920953815	149.986597860805345	11.3645619160202149	0.0805911426176173956	1.74376937599102438	0.790571644192437716
2009_Runal_M42_2	y2009	conventional	Runal	0.0303908691096187432	0.0641337466064693561	0.0801529955310520664	0.161996730283797575	0.742299689247604063	0.0555783367041871198	1.61406487159092843	0.284083594919585618	3.3119014932084239	1.36423844874817866	1.148733695305164	0.672052674192338357	0.324758166424737573	1.0175461405280655	0.255584703415118849	0.18576576197554485	5.78425952147181261	0.196736874480933902	0.309239740054469235	0.446487011978322403	0.0797722424055292703	0.235556011250566102	0.886400854231509333	0.368853622048363691	0.105726941862053356	22.3761495272186672	0.506983480053979342	0.940745995385849732	2.28161014279443743	0.0414564541950247299	6.89655172413793103	0.113462747402584399	205.893714678037957	17.9911166523648344	0.100649840587667341	1.99785105529319875	0.998693893005220958
2009_Runal_M58_1	y2009	conventional	Runal	0.0290422803962237233	0.0594974319253844923	0.0474295763828793528	0.152172339600330016	0.6543590471345925	0.0572589973052086399	1.23312446404106755	0.220072455919096113	2.59875453909879132	0.987900942991485017	0.9055728008771739	0.537291091712898006	0.272158642868593494	0.855908860449094295	0.200601114934251099	0.135430827958496525	4.85266739341389344	0.129975239847449077	0.236030509083594656	0.354316202450333387	1.3737132193155208	0.16850475845711574	0.721795753933480173	0.296370931645332241	0.0851939541026012673	19.0045755303101447	0.378723370004028969	0.680262659813692908	1.88186662653120446	0.0309588851823912273	6.53594771241830065	0.0857168957814978366	159.22478476263664	13.52911792516305	0.0709961702041136039	1.26822668572674729	0.792489175123783552
2009_Runal_M58_2	y2009	conventional	Runal	0.0291204340221388068	0.0662665947601237111	0.0858035646746445746	0.174695304610258511	0.720565238692328592	0.0632649789609753967	1.59079045518921981	0.288956291121593371	3.20995110691129485	1.19442752170899401	1.1121674017723968	0.663504076236369751	0.313807346149912526	1.05316431108258347	0.216917511942033826	0.166436866110516598	6.22696150634448246	0.162084756246456445	0.291256275898480697	0.436069090301568181	0.0726776545920002738	0.220564828034266453	0.788541882204928492	0.359788564571770319	0.101851522435763227	23.0225724574298428	0.470036854185685632	0.878082984564703784	2.2769206753641008	0.0352178822654175754	6.80272108843537415	0.115108936316174119	208.645596799928391	17.382566167260287	0.0849624397504488985	1.65415797382035245	0.871595019980209291
2009_Runal_M92_1	y2009	conventional	Runal	0.0323347252730356568	0.0638048343435187976	0.0928065406837018886	0.160201588019631567	0.778411476247068237	0.0627729069528638771	1.25649366776498579	0.251417847114535892	2.55585801395226484	1.08348924756590555	0.936126504896255906	0.586584022194397209	0.306235594751481401	0.881219024442731708	0.198187229913966287	0.143929637133690083	6.53988688047956811	0.117970443484057984	0.250547078662017278	0.379175019745882603	0.0659189575086979711	0.183947772339995269	0.674654830952976328	0.294568828047479646	0.0946264062346489406	23.012956318361548	0.412329644868058653	0.7444486555561751	2.12192241747765827	0.0353469268783878271	6.99300699300699301	0.108197519385473671	187.724872079571414	16.9608840386816318	0.0736469337405024009	1.29284746286953248	0.808503031160513897
2009_Runal_M92_2	y2009	conventional	Runal	0.030724119713322542	0.0682956392415008073	0.107813104788904561	0.185897267838838707	0.793836838891798324	0.0831006871081814294	1.56860995141637321	0.305114734639519438	3.09262927708221355	1.22027320796232242	1.15228646045703425	0.788146434608099952	0.307135656126731346	1.06423325712418627	0.225512003717610934	0.178932280599371188	8.06525259176281014	0.169532838116411743	0.316396115308123638	0.489352653331963242	0.0766096455128678773	0.234255365906367865	0.847684327878016697	0.404520877960536594	0.116917140332051802	24.7784047228208775	0.505483346583449327	0.929284606640043022	2.72225765712071007	0.0407871939764687444	6.80272108843537415	0.130864914742235415	228.72845057503923	20.220075527139997	0.0872658710203478952	1.54413414696315638	0.916353046486596215
2010_Antonius_D140a	y2010	organic	Antonius	0.02370132563870792	0.0438752038834146426	0.0951825108597467515	0.256956242552768401	0.621286182313261798	0.0527045000698740326	1.23947012233408305	0.44689415621400605	3.75699429407484561	0.931379953303878484	0.861958824425209351	1.65457517551515114	0.189988236293844031	3.30095600806114108	0.244468829279237458	0.0790456495240890526	4.69615438010723024	0.513286200913183416	0.683932362477755641	0.929914465208942184	0.11161390760389475	0.183554339707375025	1.71989543271566567	0.526527396477646102	0.181261276889659806	4.01011734752458412	1.35513246458719802	0.562796693889981738	3.96269228364609148	0.0614244819661758599	6.49350649350649351	0.178285475497633621	186.844983804544513	15.5521277798647245	0.122411706771721469	1.62377878155820884	0.631228496726780009
2010_Antonius_D140b	y2010	organic	Antonius	0.0268089159202325064	0.0417368261171998977	0.0991961629886079474	0.255089882749182259	0.583558967718904104	0.0511116012241896022	1.22811864289054933	0.479615714172976013	3.83301014639875268	0.874498075119448264	0.923662041282140132	1.58634055247545492	0.174196091237041325	3.63463012809321144	0.241510418334815017	0.0748993076343914767	4.90205515583131339	0.588014992637321925	0.700552023949060418	0.97462206381307348	0.125669964760786742	0.201081444276095361	1.66557755864093597	0.556871617046966855	0.207992957655638707	3.12021004581683223	1.41411260908603575	0.588708324808327382	3.64664133602735052	0.0675490365558499715	6.32911392405063291	0.14900336693934879	177.136638858005054	16.803079415037284	0.119621499866920385	1.47389010671356793	0.737844485047323745
2010_Antonius_D201a	y2010	organic	Antonius	0.0236928350363837882	0.0447003452452333821	0.0802393534127661509	0.292703827619827964	0.476560110196385562	0.056887682688289692	1.45732905868918226	0.524201409116040721	4.55612743638796995	0.835221556828154159	1.03085460661567329	1.85593581187221511	0.180279678203517651	3.87241411558816297	0.215735839163502723	0.0841251073950917505	3.85269965722336902	0.575456214852215775	0.72725527146163009	1.07360523203254229	0.151436386237730592	0.188063161133271615	1.92068835837554898	0.668970428049003577	0.199761724490500805	1.59204350590259545	1.56240717798255388	0.626141843165445149	3.40875861880578501	0.0562642513418172012	6.36942675159235669	0.12512763229400006	202.050008352635914	16.4357427348762849	0.109182355292061943	1.56547985627310607	0.872399668892508173
2010_Antonius_D201b	y2010	organic	Antonius	0.0218105719050981969	0.0453503517579322153	0.0737911900499255492	0.307407351371142656	0.441934367077545388	0.0580825220866646244	1.42345128012483917	0.54344363772955503	4.208324041444122	0.733259821191432914	1.0590111888698315	1.85701085107505595	0.182296774292497513	4.0265400684009738	0.24004580798497745	0.100863121925588629	3.58327725401594038	0.39551627789099601	0.728567761580789917	1.09023604477558918	0.162318593032833343	0.168575869528745175	1.96511208363221662	0.692516062169252142	0.23268536241483515	1.49738826660840325	1.57655932111928953	0.669746202399474804	3.06144859593157767	0.0591562445905543045	6.36942675159235669	0.12348215779849852	202.896563075935265	16.4270943738969497	0.105320087779527129	1.67696949254825402	0.804379991848739252
2010_Antonius_D243a	y2010	organic	Antonius	0.0295324341063751528	0.0419894268664243895	0.125055052151843356	0.328510811413689871	0.560345795702647295	0.0538683558968443815	1.18018837985719312	0.756077276592034374	3.49821518053048134	0.858785395164870679	0.94986309598833537	2.19183604972214609	0.158267787921729902	4.78246939913014092	0.296455325556905755	0.157975051959230276	6.0368239167256881	1.07805832501398606	0.933349555036285958	1.3540549088481611	0.232910968543758577	0.238501013177349964	3.60047229714882244	0.937919064634966842	0.282255835449523627	2.93036578088109327	2.2392871125024151	0.912779241401467584	2.71000923409103794	0.0732306847048142259	6.66666666666666667	0.125148664802427975	182.390897851166504	17.5813261305021186	0.146858269088845735	1.46344162779244208	1.14996069783988135
2010_Antonius_D243b	y2010	organic	Antonius	0.0316677582062546016	0.0474832043884236634	0.106959198530631925	0.327217899067115669	0.572580995279892286	0.046905156271632146	1.22369389696632602	0.719461965488112508	3.63996940565912793	0.751362724099738108	1.00547317330882061	1.85939004205311441	0.166411996188038808	4.29378407649050805	0.335226071221849031	0.155770608785406001	5.57021311053805576	0.70725460824991515	0.848610879957449694	1.2615818339943648	0.208377750977277225	0.213175073990262505	2.35525922653748776	0.861297286029089825	0.271563732907406107	3.46610553872864598	1.98956975031581289	0.889950743879993748	2.63263492155646806	0.0756143271083536676	6.41025641025641026	0.110138566728720992	176.013312860281537	17.3938014908372497	0.12643389019021859	1.35403142417026246	0.976168142768763658
2010_Antonius_D323a	y2010	organic	Antonius	0.0264455713027263217	0.0418485000602766075	0.120545811826057454	0.392457709738713964	0.510166539847037902	0.0588380500998775564	1.31718633686148305	0.70067720694018307	3.92812829246685716	0.678679201606014532	1.10176002687031979	2.25682324251646762	0.157979281005460765	5.21020595776174517	0.315212982486559069	0.162514906013739435	4.83934141555954488	0.953309824959611244	0.98098237819189983	1.43571614217640835	0.294527485450177283	0.19608702526555874	2.45275772302958952	1.1986358805328179	0.296204308801676554	1.27178644690060458	2.44867642032358763	1.02912787887575718	2.61312920967383958	0.0760849585276893263	6.32911392405063291	0.118148346023391018	186.151210038454662	15.2240490920730182	0.117235415359382004	1.51965861661122775	1.42999172013189771
2010_Antonius_D323b	y2010	organic	Antonius	0.035604550980910729	0.0513087233785589188	0.120824571207447536	0.402876099344823759	0.560476825090764668	0.0570935159441232214	1.33487470105117149	0.748959391511654569	4.05759949167936945	0.645250530201255493	1.13035053534348091	2.30977167675072939	0.182499833628918444	5.49914645979726802	0.341683870162421056	0.175927500631636125	4.71158576980448097	0.831073987034771674	1.07126622185572752	1.46490623609459358	0.319717569599919669	0.217100966937583952	2.79325861676432337	1.26999525483677283	0.321924877455163627	1.31558249275842645	2.5875442774138435	1.17809675669410211	2.61967980986393631	0.087126619315650493	6.25	0.111964108279533264	192.521770977029919	16.1806493415199723	0.13294619432608266	1.62193466557825709	1.625934408703333
2010_CCP_D138a	y2010	organic	CCP	0.0282441060016813108	0.0557724508901055537	0.141661484846854884	0.276760388884208218	0.5997175522710443	0.0613479137626895252	1.25807194133844674	0.423176942138893792	4.56822888638698323	1.62366968673026372	0.845600945746599626	1.42272459299675817	0.164415980982308091	3.98742122531051843	0.218045172892315372	0.0536830416751546002	4.36003400452077939	0.383876770298620776	0.657789062351443038	0.936585010685454891	0.117220590372268558	0.146140788799002329	1.60651633271483128	0.66749620115490315	0.208232825828834342	7.52711384829846369	1.34568225141816126	0.414310127962376717	5.33795762103893445	0.0812606370605285261	6.62251655629139073	0.178613155363710131	230.331881978168049	18.1665281481428456	0.10330895389146974	1.78962469783320568	0.773806369181505137
2010_CCP_D138b	y2010	organic	CCP	0.0205021764488793854	0.0398152236107602568	0.0854297862513980298	0.180092556107612901	0.51515706261393902	0.0386905588224841862	0.724710481746075784	0.2984075736462718	2.50897449446843229	1.03412727665139831	0.536052131982172314	0.795763393143961021	0.0886487840072761044	2.30666340931116413	0.14819765921420465	0.0397124796464940674	2.84296658883116629	0.377837699492891606	0.392127682308053565	0.541091400519826923	0.0659846397068892006	0.0895241625828240379	0.969961146401183934	0.31868206947033731	0.124145590733673337	3.42795796071595681	0.848131228489560335	0.268697306987346353	3.82922421960337577	0.0488711353320189112	6.45161290322580645	0.123948204900608806	145.06806197588726	9.90019104917245696	0.0666271711039915872	1.10853715627146193	0.450040521338844034
2010_CCP_D204a	y2010	organic	CCP	0.0213303396820645776	0.0420008856123352612	0.102474453717775276	0.206067261350652848	0.44853788920702989	0.0455790572107992357	0.98875710016572053	0.309813343068697419	3.81803151850374216	1.2343809952490556	0.696114942074633894	0.919243726614607871	0.113921910369515798	2.49576361156382054	0.14585003819277484	0.0397532396497948716	3.08248517028842434	0.228130455899215809	0.448443092060119652	0.663548756531786709	0.0823254323279767479	0.110962584642819402	1.18320161428232842	0.375376087592065639	0.131040227707503564	4.21945031756007897	0.938074142128079516	0.324836026437119201	4.36531732388122088	0.0606726982069378531	6.36942675159235669	0.121353810361826319	171.550283885467971	13.2438285092003426	0.057335866682190625	1.23016013825963064	0.418261138901544472
2010_CCP_D204b	y2010	organic	CCP	0.0179208873886256531	0.0355684808750922475	0.087341849166398176	0.180394173802605689	0.410808275028992062	0.0425850770444945627	0.879885544168925437	0.269228362857449704	3.14720158867629686	0.980516817366269498	0.584622088354600747	0.815259726504114065	0.099005550120057186	2.36809190852992266	0.141447760591093205	0.0371471565118091539	2.71163786180959728	0.264042798884261326	0.38813978361133198	0.572861336659661278	0.069665066561043931	0.0932592348460440246	0.945726220351491182	0.337186050704824851	0.106436089869971712	3.09128508975469317	0.807669693467450561	0.281792615867254292	3.56422308172066531	0.0452766340241178482	6.66666666666666667	0.108640176248087312	156.294687186247762	11.2056742908152558	0.0528550899418976425	1.19638352975023967	0.395127806466042586
2010_CCP_D244a	y2010	organic	CCP	0.0188507201800068495	0.0351728325184751743	0.142907479929792596	0.224299366613215228	0.586810113212210247	0.0436290258805703002	0.642703058053118567	0.355262678533699868	2.4105583201655928	0.99858335959272825	0.456336455545672928	0.936452536344714911	0.263177367404228714	2.64018565380174518	0.165883853417726543	0.0630525857009292977	4.14056685237330519	0.508220890335125606	0.49472730903958965	0.661983721332995847	0.0864647138705236013	0.106976065058855864	1.12081357337171539	0.465348965423423352	0.140855649700196261	7.52837467119114323	1.06911043714359159	0.353981395677897291	3.31561133590967234	0.0574121606923455259	6.36942675159235669	0.109518689068240682	133.974890241101733	10.0275939133809312	0.0812699574184182959	1.11275701172211579	0.602116680121034979
2010_CCP_D244b	y2010	organic	CCP	0.0295150111880026824	0.0417555379565493029	0.142319247955465251	0.251808569930583354	0.699809757180358559	0.83587047168830193	2.25501543100801524	0.395339315688716639	1.56070116577394956	1.08311636731339057	0.505004001673543804	0.992165339536174183	0.292431672502401252	2.7842149103872481	0.199499328642607554	0.0776662826376360742	4.46680618977610836	0.509312368442246866	0.504244170225373892	0.156324352779674183	0.0967005894785928459	0.128712189710582382	1.19999356695855692	0.502877995421599764	0.162902345952001657	8.35563483614085137	1.19594010218091571	0.380126993132585115	3.80206650004791943	0.0654443028423197004	6.36942675159235669	0.120151929328845278	149.019595391301808	1.7656716137377718	0.0894436106388426889	1.25506749616637987	0.678348531335882399
2010_CCP_D322a	y2010	organic	CCP	0.0192132940100054724	0.0360622168043936131	0.0998570733586045503	0.182028426630231036	0.501018649505441008	0.0456182510699251845	0.836769601022121551	0.26680453254218158	3.18906356984150626	0.927205607420450969	0.610257230441745527	0.864192630427725612	0.24444103181681568	2.45209914957614066	0.139502090361930524	0.0409096373833537661	2.46689552217050394	0.263604411194101314	0.42909550334328623	0.581173521425861156	0.0845524790492756508	0.0839507110296322849	1.08327737787623907	0.363923631222083948	0.118992295763586686	3.27484902176474957	0.86133597760129794	0.276965825361113149	3.52171166955079135	0.0457066779250931965	6.36942675159235669	0.124016453701757642	146.887262669405058	9.23343227102724904	0.0639558865115168959	1.13808794959425477	0.393231548856269318
2010_CCP_D322b	y2010	organic	CCP	0.0247542356642605154	0.0421759336686788604	0.131848859403615792	0.23979907214898397	0.513696251177758992	0.0545451104924937735	0.998530069820594365	0.332360047898938223	4.02058933562302861	1.19741138457251415	0.728715734718503181	1.08906849260861655	0.316239946725363414	2.87948844240078281	0.176576698019724821	0.0578864536610714035	3.28801951629995336	0.474825525447158579	0.560912466674775432	0.765646377408391439	0.0960178642321845107	0.111813476864139645	1.44910929272252529	0.483115792421803678	0.154936794680825297	5.68362254415192974	1.10983838199061842	0.355330980796749165	4.59044294054115821	0.0612850595134642703	6.45161290322580645	0.173573539810778652	184.490752658661605	11.5244604423981776	0.074528621491414643	1.30072871107210812	0.54265922124915211
2010_Caphorn_D145a	y2010	organic	Caphorn	0.0299322226754346966	0.0662263875418236397	0.203716405478417307	0.29625568575221955	0.732337293717435913	1.74076576618005875	3.68296119096798807	0.456062702198511159	2.97111905737433592	2.94339126610209406	0.870297321378892512	1.66803460172083017	0.145961322962810909	4.59578059591089828	0.240799175709512136	0.0722284604219800224	7.07889066601851112	0.700116932924118922	0.86531665591759218	0.262442114885131862	0.147398481460443099	0.147680440920449673	1.7872661215001067	0.817553743640524664	0.245524315410181511	13.5150895241354264	1.6527204466746672	0.3554177830731877	7.32295695422102706	0.0872736409832682931	6.62251655629139073	0.244765621863190138	0.345011021128652309	3.97079241035428753	0.124248357671301392	1.66166037017841182	0.76570960730459555
2010_Caphorn_D145b	y2010	organic	Caphorn	0.0301668631062192576	0.0670086119094862414	0.189576452594247814	0.323641450195903094	0.820492631205150939	1.70366662591346941	3.71910279699153693	0.477840576471130475	2.82485008608600372	2.80259782633398779	0.858985336307461126	1.5870109708876488	0.424449413180319179	4.64281440675639708	0.318009425363046683	0.0576744790226026043	6.71024789900338483	0.793568383589869088	0.870786901045670347	0.250531478050822407	0.162777040994016488	0.162583545170688173	1.69790112257221283	0.773498593477899949	0.245844605893454303	11.5353612988151035	1.66998250808320159	0.373785196610582733	7.6518211418293781	0.089131954469036528	6.75675675675675676	0.28309159160711607	311.571141605393477	3.97144967878430563	0.109612263015114126	1.57951720894572157	0.761553707391642336
2010_Caphorn_D193a	y2010	organic	Caphorn	0.0294707849295567977	0.0537702732643969351	0.18491514629375189	0.285740591378093386	0.988582629958632118	2.19056825209158586	2.34227840432701244	0.364283236890040767	1.67800225961649778	1.81697347381418283	0.592611824281986864	1.12146570734161669	0.372642715325410667	3.84159109806127509	0.253949602654953204	0.085801226217093124	6.57655844874553345	0.519208250312067485	0.727006181694086506	0.806527719387939124	0.12999781103760472	0.137415418630669841	1.23106610921506279	0.569731737105107621	0.177169592583092425	18.1415582012586276	1.4392027783602277	0.322563934259474013	5.37493734441787654	0.0802399315428607037	6.36942675159235669	0.153572460512899041	223.634878368560561	3.04673559252509992	0.0943889779326715187	1.23320330468616779	0.810740358136159704
2010_Caphorn_D193b	y2010	organic	Caphorn	0.0276511195163012248	0.0557409051750234269	0.204557068143759262	0.282600813101257862	0.743767157187440343	1.59853105391718137	2.53732641268574844	0.405148526173585881	1.70650618682302185	1.9773272229831796	0.591176874376787239	1.32960275988189962	0.391305540990088667	4.07705385351644386	0.265663678477955343	0.089781473589610165	6.99040370916331114	0.634104599124938172	0.856688269789757061	0.216242520499831022	0.14225567973253748	0.147365306901833985	1.45574162583000559	0.69106130653148157	0.200752643214282686	17.4394073563745379	1.6211617568656888	0.356899606863615026	5.73687865168350004	0.0832550835769160305	6.57894736842105263	0.185945388026007753	236.97721481383715	3.01709610299060362	0.111441845515828017	1.30123208394286208	0.806013238813866389
2010_Caphorn_D264a	y2010	organic	Caphorn	0.0332616422993792487	0.0725237605898027922	0.249494651197171327	0.35765865716075134	1.03670668377293408	0.0912017324131623664	1.28077699121161426	0.512633994909307351	5.64058147050921077	2.8812147200209872	0.997061026024839447	1.62408525266152662	0.479526850110657659	5.13150703217302869	0.363916864142358183	0.125625045418179379	6.30407439715448526	1.22537141260903839	0.867714871852406633	1.10605677880741557	0.26265656841685782	0.141519945824287347	2.03059545517853194	0.987046436886986119	0.271800139681496112	7.79355187984628251	1.94030424684881683	0.474545069969172634	7.54697010618569721	0.085521068600188387	6.62251655629139073	0.247671486626157242	323.656166658688019	18.9854446599446811	0.112549900767395788	1.76326351490550206	0.962055231574910544
2010_Caphorn_D264b	y2010	organic	Caphorn	0.0309855583489903972	0.0436337484075686477	0.186333242582336918	0.264304389527811072	0.773953419968197422	0.0738272873273915746	0.893963485575070502	0.347103824021241436	3.94734755317103143	1.7741690652293772	0.664105831669255577	1.04575541357732997	0.315321644246801089	3.48680436209713616	0.268715482309331442	0.0967501481894773779	4.00265053594522599	0.542738970606685869	0.588435206796440373	0.779899992612796223	0.183286562353808315	0.116664096930456308	1.34668820234408657	0.643417636726131167	0.186318643145854569	6.02914737472202409	1.30262583352413937	0.383735555740253591	4.8864997858285678	0.0591461257386461309	6.62251655629139073	0.149633909124830405	232.40472634241246	14.6763982052140232	0.0787230179243151619	1.1946388799290622	0.644131739597550445
2010_Caphorn_D300a	y2010	organic	Caphorn	0.0317733471577516426	0.0558739012327640275	0.21676050906494556	0.23041333050352356	0.85882323039057184	1.48513054323876632	2.34328329744709639	0.345169206848241724	1.70440940337441756	2.14662753582535621	0.578029275061587866	1.24987189651898623	0.344333300675138994	3.75273462342057264	0.283212235327713272	0.0552117121861703009	6.25331729349159713	1.02368469247386533	0.806921681632120356	0.216676074097965487	0.177940125746406984	0.127243964322121035	1.39919044479174777	0.739361042803014343	0.214679499850986669	10.5321120952417221	1.58913691012062132	0.38037811899578259	5.13446219706929157	0.0779963316646932401	6.41025641025641026	0.177344077423947649	212.944767661915007	2.73960993081701521	0.109891484080366137	1.34894460319135555	0.819877914593112748
2010_Caphorn_D300b	y2010	organic	Caphorn	0.0317939801418402728	0.0581979848753939582	0.197560575834439173	0.260896777407508356	0.923048263017998634	0.0745186818535012033	0.612532419811126838	0.356313960891702328	2.64174618925044435	2.0196286057239508	0.549542327199915085	1.3040854666298511	0.125720840561963214	4.2165843205884042	0.330641842277948531	0.103996734722711901	6.14732171422632488	0.900965563007763528	0.842774848000974795	0.91132623205456147	0.185300890675459099	0.14469756823092706	1.35837700341428984	0.72672514525266616	0.20132194263453361	12.0263601484609896	1.69167297989563274	0.397512148236887957	5.18632315668283561	0.0856912055747565034	6.53594771241830065	0.170868146966004297	231.44478464663806	16.3251602033089874	0.112926662019877283	1.6138834893322679	0.781729603282282459
2010_Probus_D148a	y2010	organic	Probus	0.0269889432904043243	0.0458062099423604234	0.109485468224940831	0.210418809562742736	0.618756171122313445	0.0895424196843518444	1.68175280473712318	0.39774966138217485	6.79162263516028592	1.41181754237949126	1.11091713825335215	1.45754656587370233	0.162449405555060256	3.39975604942384404	0.240470432175027765	0.060333488890924662	3.57844728176292248	0.335550321675048934	0.514715198127771127	0.748195213312590902	0.072624115080615614	0.103668855373776831	1.57318085566840452	0.399350841621909432	0.19222013089439267	0.149961427651351073	1.144399610774003	0.413477058031652177	7.58904043586457507	0.0769366885912784499	6.62251655629139073	0.245667360644174519	267.774343099733448	18.006997526914625	0.0743939213959946626	1.41997408871986476	0.538606815906500435
2010_Probus_D148b	y2010	organic	Probus	0.0205214201970203021	0.0584645123035781802	0.105307411276138978	0.226810430866073089	0.494305888539351524	0.0765687854467670715	1.79825246763760925	0.433038079729409726	6.88550671096999201	1.57619659961572068	1.13724003693115385	1.59749031871780539	0.158761556265206402	3.43192045631917092	0.257005129352741288	0.0680285509454702555	3.94942462497496895	0.504624247468072708	0.578134322777676772	0.884904071985979378	0.0991923360389740893	0.129814612968021068	1.7910016127354053	0.486060347041302972	0.199245496135845128	0.593360844484636271	1.20887466877114679	0.454819566561008809	7.70100823565384428	0.0687449597981944815	6.28930817610062893	0.246158355383712874	239.577371290091535	18.4299206369640277	0.0753863004582689013	1.37452184040071165	0.5683887391755608
2010_Probus_D195a	y2010	organic	Probus	0.0201860658615249583	0.038244882893937567	0.0801774659870147161	0.173297656152068485	0.431003750338109267	0.0640265275219504482	1.12685386041390475	0.310459973397842684	4.14889021911830368	0.835231110742926402	0.70449746994098603	1.13316503006744044	0.132530682211050845	2.492276457844274	0.177381047431438007	0.0595030617926408562	2.79594698833684122	0.368662699470806666	0.418836401203585455	0.627592974304999834	0.0624501903010160375	0.0943369735849211339	1.2887224350675021	0.328450881449278043	0.14637853609268667	0.732126723915729942	0.944905448947596859	0.300118284457269757	4.56971295801547369	0.0496437691490813217	6.28930817610062893	0.152139643000306639	173.429426496224666	11.6867201687403523	0.0642260101535711195	1.05687292792062409	0.39931475196130041
2010_Probus_D195b	y2010	organic	Probus	0.0229622626063872435	0.0508659535772405099	0.119925614182113598	0.225985553040466748	0.492202011075191925	0.0794043397038471794	1.6804109784320093	0.466282452415906694	6.49817619779034389	1.26829556885560753	1.06255991506296441	1.52895560447813583	0.160719154423502421	3.49287475670249763	0.244550563833713453	0.0762550022195942751	3.97042943768157508	0.621426725731407327	0.576137428136765231	0.935242125673363816	0.092512853524687041	0.139754868150536895	1.84093081443831064	0.496835143722224038	0.212436160369825025	0.909416635367699755	1.29404775684043095	0.4476893986040333	6.66996187281126813	0.0721174145599400986	6.57894736842105263	0.230078413860285953	223.204376018917346	17.5422767567950495	0.0904710377887286657	1.32466256875763019	0.601656220112132346
2010_Probus_D266a	y2010	organic	Probus	0.0254035693626839881	0.0542912084874645146	0.121382027896211925	0.28391743572379885	0.58130578015543348	0.098518087659696119	2.18779116752138865	0.537491612122383623	9.45810674223476125	1.61460046998337222	1.46851956415092149	1.72042962416154002	0.470374034989363537	4.23438353655022187	0.359209176529430045	0.0980848265882729564	4.36708087088686283	0.613405202440111798	0.702105345909677803	1.10089262162710189	0.129653803746969755	0.155241038129061388	2.05195590134384248	0.643920139324259361	0.246539891779989643	0.697251280664820277	1.53004905814683601	0.556620816235816466	7.73348835688467951	0.0799531504357254578	6.66666666666666667	0.283377143755284985	269.101939169738855	21.4747720950971661	0.0958134168902140741	1.56044668916777216	0.735111105830920188
2010_Probus_D266b	y2010	organic	Probus	0.0229391015016461912	0.0590835440600768636	0.117953020175656067	0.275357456747338358	0.537589303844206981	0.086315479443155795	1.84148368265391602	0.472884992405961432	6.98673572338697659	1.30557071678912556	1.10695780521228237	1.55838238726001306	0.157690519979948109	3.63626118231588652	0.265830839683150446	0.0930550584905798107	3.96440538047124349	0.512080002095824099	0.649536946582449029	1.0009249270477021	0.112640494809989557	0.144443829384901141	1.835054324065801	0.556899142523427042	0.213897006693550878	0.646833201176252153	1.43629065420917534	0.467076866115187123	6.70064578624669502	0.0680100982077570094	6.57894736842105263	0.244771064803300254	254.026472620160682	17.0603812611344216	0.0826486261314001306	1.34733691594912833	0.70739761267123196
2010_Probus_D298a	y2010	organic	Probus	0.0321390631934230752	0.0598793176024087036	0.168159327755496499	0.362318115415283936	0.618694002346608969	0.110313654453781196	1.83136180534503783	0.528618129155499543	7.26789063535028913	1.26937405857138687	1.18171330782351021	1.96496820163859369	0.192724429843839435	4.73364834990098306	0.448786355038126593	0.124050839138463032	4.76985198431724334	0.991934516327432247	0.754421208083564482	1.12106768947011558	0.108667550140083947	0.176176221564160697	2.18675185963356855	0.592932835638205632	0.25192064028470368	2.02132098897098509	1.60777318090577399	0.689734429768683015	7.4161485096959061	0.0903110309502090328	6.45161290322580645	0.244172348894211033	292.662379445290459	18.4129670854565418	0.128461353553575659	1.85061777683482884	0.729900838226730271
2010_Probus_D298b	y2010	organic	Probus	0.0246746943716752746	0.0573651557691823004	0.132277104465450561	0.273092704587618407	0.643245629641498085	0.107195446923806382	1.92520161841026213	0.505551137707912996	7.62574327657717855	1.23991746640223919	1.23402948440633741	1.68627142027625843	0.152159029463765792	4.23396751123018386	0.33396828937627432	0.0753450780320607865	4.17465832827742385	0.661412283178663327	0.629194002137155292	0.984812018533071044	0.106744477020406841	0.146993986913006039	1.80272076961782339	0.537880426725642456	0.206974966350434644	1.48414591665846835	1.3961080676881324	0.524535483927066416	7.35278516916072863	0.0758019947913293323	6.45161290322580645	0.236930865190844234	258.064493134522898	21.1799367050161924	0.0908031369494232466	1.60395662716572386	0.648880275577380261
2010_RdB_D137a	y2010	organic	RdB	0.0146210389369903107	0.0432304528335434151	0.088182213781827862	0.182732973115168305	0.376709492780848943	0.0424482871643499973	0.770716897593299613	0.318066095079385536	2.84916099612072965	0.756752306993790485	0.701313681921272481	0.99574469212104307	0.118068055001261045	2.09297124587163707	0.181432308396804967	0.0623368823000829479	3.25475591463361162	0.47778532140662657	0.390533982173756238	0.609551582174795683	0.0586576683174956066	0.0971435943557622381	1.04008632760452228	0.321948721969860422	0.13177067786360765	1.3063685476807791	0.87783939009786354	0.291201886916484528	3.17517174701118404	0.0605328952194410771	6.41025641025641026	0.0852253647917275781	147.317432068824421	13.3701047105454685	0.067211430263653106	1.37557050236320926	0.451077410466935368
2010_RdB_D137b	y2010	organic	RdB	0.0246293611381426258	0.0766902773990869369	0.178426003987379293	0.268457217661344065	0.70924290036910434	0.0722017501757824613	1.43243082755832125	0.630826982469866987	5.51834282228124691	1.24535851904186521	1.37240424303330781	1.93323637118057436	0.199037490638658887	4.22465783542181701	0.267324030688219665	0.111268254704064066	5.42801008053547405	0.534074227078547262	0.789134650777611649	1.20367135801298053	0.102466014130990509	0.180807972314501349	2.08687604358419567	0.621414962142656658	0.252801807764954732	1.80264006363344987	1.75435626488265047	0.596174528248354069	5.74734641060856605	0.100908463893854894	6.36942675159235669	0.15477932438686166	281.625816420161322	21.668486066191524	0.138877468304852165	2.52423190912524008	0.801384810545725742
2010_RdB_D203a	y2010	organic	RdB	0.0105207214079715448	0.0491876206565082571	0.0649122255321453688	0.131991480089285526	0.254375498475400678	0.0356092773916136614	0.911581849686275702	0.291222842995944045	3.78990253728646706	0.76404633992088807	0.864464005773385736	0.999310372169485235	0.0997639988258499069	1.83281890080238706	0.137903228469574296	0.0486252542742256733	2.62268432849241336	0.349796701741606087	0.383771051783152097	0.630885679735314524	0.0572489230424819763	0.0910505489801249365	1.17165711695990232	0.34848063017865565	0.125960825599345024	0.624594546153197648	0.788299387372600331	0.272488735881773295	3.01991507069195774	0.0521516625187213712	6.53594771241830065	0.0941535045827938026	146.796342027957518	14.1034879826777964	0.0534638085338558305	1.16874689309194052	0.385924151444928898
2010_RdB_D203b	y2010	organic	RdB	0.00876044635042449491	0.0352954307814200691	0.0438771481090024166	0.105572130115214321	0.193894136648017156	0.027121569775968523	0.692722558465771792	0.211534214462084236	2.60058657693877394	0.588185636191080307	0.629573518078299195	0.820879732418979236	0.0797652937555037934	1.46607438114041606	0.0988026102723667788	0.0380321155688473544	2.11406924761167316	0.247815719629190295	0.297242807667416781	0.506989829195049516	0.0483376874564281604	0.0689676089677947448	0.877433409169857664	0.268737814932388653	0.0999926128191181698	0.490392450857193267	0.600690635563892243	0.208176404970343249	2.24125289810132125	0.0390592480098623519	6.41025641025641026	0.0639526885794574299	119.697527283404674	11.1145934309393601	0.0437961995259840896	0.996920133694866517	0.303409494072305725
2010_RdB_D242a	y2010	organic	RdB	0.0177485299984262006	0.0465257136404402126	0.141500192744424829	0.175563705018599561	0.403336688772249353	0.0534907062598522989	0.875465457515005036	0.499715457045289915	3.3819312615741466	0.667123188485850362	0.942801044258126202	1.24523469397199403	0.11191675991319144	2.93107625362448103	0.232977121345138698	0.110642616675598101	4.0970923817249691	0.580172473147066446	0.612901382599815397	0.888084028246684544	0.112897103566699416	0.134376038449502036	1.49918352100063426	0.558641091396360985	0.184957886017335622	2.07045410955948784	1.31005113138876343	0.523126913324568073	3.05983889894615046	0.0696854977966568178	6.32911392405063291	0.0723329719826690083	145.188369887423531	12.9169931672371038	0.0917135465302107166	1.42054393455743536	0.744574586280518909
2010_RdB_D242b	y2010	organic	RdB	0.0196261951811390548	0.0556399503473352959	0.162973526283240006	0.200747675709833463	0.50610188450256972	0.0576989711531779455	0.981139755418989542	0.5133955677142544	3.86784607162296678	0.676786064160684763	1.08432932794733395	1.37953010240915963	0.121325402483339422	3.26409963247650191	0.278268543906456937	0.125457149814674468	4.5534171067218413	0.575847524299045313	0.651929950861274743	0.985870469056171672	0.113937228877531011	0.157245589755772973	1.49591301152957517	0.618792551820803136	0.196625680525172276	2.2157367486054194	1.46187683356591828	0.599694817560774489	3.50849725776969409	0.0716645723332059322	6.28930817610062893	0.0850980225906793478	156.059520630507553	14.7317427377313191	0.109763705458417412	1.73175484133141324	0.758518014719692774
2010_RdB_D319a	y2010	organic	RdB	0.0121956660145033567	0.0461054993853454538	0.0783832412002042113	0.167867547274532025	0.330482790811425547	0.0593209972539222261	0.974749050046725491	0.289802041772986833	3.72258989436046074	0.550427941416262271	0.879519917446664652	0.974985978536950117	0.105237187169683544	1.82995516219954646	0.191414569674766019	0.0721802539413600006	2.30756047014656575	0.424022455708138891	0.405625923549296468	0.614188643440902189	0.0677150957965805764	0.0931134269369045819	1.10783678883613045	0.372463889097243021	0.122461379341532671	1.11310234953942611	0.831601077270871272	0.33131055574705814	2.13780841868993821	0.053145478427919635	6.32911392405063291	0.0630003885302709165	136.628433569934019	11.0855757536169609	0.0498579630563963679	1.15115047730980488	0.414655614053421331
2010_RdB_D319b	y2010	organic	RdB	0.0139254320614618362	0.0380000373358575978	0.0622900391846885119	0.145914688332962981	0.285788503810292233	0.0379572868707025294	0.732302507558062442	0.276399553801247081	2.74440373490777439	0.442883889588946616	0.684545885556927984	0.849909424081693282	0.0876409683011346874	1.71781340877584135	0.162814953102059296	0.0605114457373207443	2.02066544157509812	0.339795592010931537	0.336866411383734145	0.53661293035430253	0.0588905067202759666	0.0806885046444002337	0.962703431337040503	0.332555771720767879	0.108798386291498732	0.965405318767146467	0.730081127618658694	0.272300732053868145	1.85712140927317705	0.0507849411504674727	6.53594771241830065	0.0574256746054037691	128.226504925713576	9.63687011213288098	0.0479164042826642615	1.00281071841120913	0.36366505308488861
2010_Runal_D10_1	y2010	organic	Runal	0.0447031049612250346	0.0673757131282414967	0.321701223813282723	0.626076439941190864	0.95889208689323593	0.178162194175047499	2.00559330973280301	0.618538077668905934	3.85418777420725146	1.65528323835227677	1.56228473896925979	1.60205290878557993	0.293443635149220834	2.89086492049215778	0.249599924403890885	0.172221807467442018	8.57160999062430122	0.404074862645903951	0.629310438107804035	0.847438069676215154	0.210184095397025003	0.284319017963543316	1.17538964634421281	1.51591387548877045	0.285058320583176101	6.39787708610841391	1.12853769520782585	2.07416543088086488	3.26330033578346011	0.0723463511801432901	6.75675675675675676	0.15457501457223165	206.523097495119676	25.2948563162329406	0.321826544623196085	2.50139254680798607	2.53329165166801969
2010_Runal_D10_2	y2010	organic	Runal	0.0469796415300173928	0.0795009287496072802	0.318415159647236834	0.662447778327310167	1.06173429693504402	0.172179723477878081	2.15435593695222677	0.627497665889399007	3.84973787300285603	1.66993548493270948	1.55112896880033394	1.62393613098877758	0.329964209753487079	3.30309499783306246	0.269758772690798364	0.176502061940952012	8.91444595536873581	0.479229267114450083	0.636585543259396787	0.866418997461696382	0.200541396028864969	0.293091195167336995	1.24482795461832822	1.49917747431609986	0.290056248469731876	6.44476424397266396	1.12381431211003786	2.06691625668303098	3.4281088843118558	0.0755198171525148178	6.80272108843537415	0.15769079681818634	228.164436479567702	26.0921643812236954	0.329553554068531346	2.73975034963973547	2.69119416109249849
2010_Runal_D44_1	y2010	organic	Runal	0.0527202461944889197	0.094031641602930311	0.354663764377913952	0.612286250178221545	1.0106115161433685	0.162586631161936746	2.03186784056898897	0.596564837283324	3.94259704237435566	1.73441363499504642	1.52522209980063084	1.42745955909517818	0.348965906147864855	2.96304107703850473	0.259429769050936003	0.160939211421434521	8.68683472237361305	0.451875976826089504	0.638617383941763546	0.835365833998235443	0.181823164947331863	0.313076360491308691	1.1560338348882594	1.34918010223651242	0.24324508971648265	10.5217728591880293	1.11626459697949771	1.83827350507263579	3.54332704310699586	0.0889741755795251884	6.71140939597315436	0.154373174246134422	224.061182360668098	28.7652819908859366	0.314595251470735287	2.9379727148983773	2.28612268519588723
2010_Runal_D44_2	y2010	organic	Runal	0.0496311190420346489	0.0829239065283464378	0.31330167619707452	0.656044520837582235	1.00371093618835089	0.156955907574981267	2.16073359318923143	0.573303356724003298	3.93530197573153199	1.24330345003673194	1.54327708784417179	1.30328205436776652	0.332226458225064532	2.71968577845422623	0.26229129147797175	0.146474311424785529	7.95172456257608444	0.259546601412159761	0.627506964068398577	0.83275269502901966	0.157348700892291146	0.305687284218804091	0.982760836998536409	1.20920749373873985	0.230931982335008641	10.2048872864836878	1.00971150876578815	1.87714261646903941	3.28068273350247418	0.0827411641135789365	6.49350649350649351	0.154262467684856376	221.338314557124442	27.0905003898365189	0.295921133039422778	2.81794901220127073	2.01328702478188554
2010_Runal_D54_2	y2010	organic	Runal	0.0522757108859851812	0.0816829741026367374	0.382427554733066688	0.75571905434762767	1.04530074597412655	0.163582480477668862	1.8809793152598305	0.674277670580711227	3.51888049619981587	1.49251295854838717	1.37212847513067181	2.08965024195653732	0.324431527940735183	3.71332628552794696	0.319087848115967054	0.216945634798784585	8.8931713276388229	0.449542995029329341	0.749794830842011486	1.05053807249195843	0.259238098486370803	0.320802890831777157	1.36135427303266602	2.10276727733395891	0.335726976012484281	7.09561891291928703	1.38235694704038781	2.82227054399175358	3.06648528145874835	0.0854284850794689517	6.62251655629139073	0.144956688110216576	223.067186918708821	23.3884847349837043	0.381318113761429548	2.77057652448417333	3.09237848603920234
2010_Runal_D88_1	y2010	organic	Runal	0.0510774540548600249	0.0933867740346825053	0.344029989333122609	0.66627980922014479	0.945388412228397801	0.142751561406690687	2.04012432119450409	0.630451753126978684	3.52170773284875127	1.52436136124525149	1.46321101518661429	1.72965688643015258	0.370600759359805406	2.9238844486321384	0.285573152791395453	0.198066992771520479	9.42965248046552375	0.477976391751928429	0.707899407966354298	0.908672816081548746	0.202790102225255444	0.321098027741074629	1.11674097831138787	1.67368833560269603	0.273934424330572386	12.961926065586248	1.20712154099379838	2.29265051777489371	3.47001016439643124	0.0887336945589616183	6.66666666666666667	0.166388054197490568	232.774968027665438	28.0301312972170118	0.367665635840200265	2.75275487830995448	2.72279897339437366
2010_Runal_D88_2	y2010	organic	Runal	0.0476042562639417423	0.0832153879893432938	0.293690891355935899	0.604413826510990409	0.899909317223121733	0.129222930289765583	1.8546980230773553	0.614068186858395375	3.44852471326454496	1.14847002399149438	1.36100618328445796	1.58387966317470946	0.325421138927848964	2.81076272990002222	0.295893491685338975	0.171224129281078253	9.16989639246801035	0.392485052242765992	0.657209008862287028	0.819078937755313262	0.184368866103041767	0.288246906016116556	1.05040549587319128	1.56991922774708637	0.251798238084588952	11.8592208684563215	1.16913631551530362	2.14009619270320773	3.14605767565055202	0.0799667237787715337	6.45161290322580645	0.149592915548421844	229.452811284370229	26.5905542080055209	0.330372921880683697	2.47396655616448325	2.53079505768428925
2010_Sandomir_D147a	y2010	organic	Sandomir	0.0220447269129714516	0.0599576228685757481	0.149514071665236491	0.357129629615353852	0.302261606922281086	0.0756786800246144097	1.17387255377344173	0.41613455847598561	4.99138875111336075	1.47060215417712874	0.918519509828504457	1.43227019277455965	0.163938103061302855	3.47557785077953539	0.145297934932845115	0.0730876264179337433	3.94118954149006602	0.369317003579868187	0.683787612269496231	0.999687797312694533	0.116277277991374815	0.166836442777536146	1.85041613691397926	0.619819423863769888	0.180766460895039511	7.92102111426885598	1.39227802983375954	0.37978957115741568	3.21777080069141131	0.104584345578746899	6.53594771241830065	0.144784863491390002	228.870300242041238	19.5390423126677236	0.107479044971731134	1.64966323069831661	0.828927728482661706
2010_Sandomir_D194a	y2010	organic	Sandomir	0.0350075947181108796	0.0637382994241983032	0.200794161349948364	0.466793906170045836	0.373095343198679016	0.0805854989802340458	1.09760895445795052	0.591964098229474706	4.27624034367400741	1.03225420235759343	0.832268070553336327	1.46628807967444311	0.166432242457315568	4.15955603618344183	0.178482627552507576	0.103605878959744951	4.79708642792413961	0.587628171541648245	0.852802765878286526	1.08967841800841035	0.128704583350372602	0.182474167561093975	1.89381501667753697	0.69887687647947681	0.220340368509285514	26.6949236606077258	1.75586709485636107	0.59892680971415623	2.94477689382861503	0.107657047061936915	6.41025641025641026	0.119172944030948346	229.068019414708911	18.1236908233865073	0.146373784711657341	1.82783977817738335	0.992907925858222172
2010_Sandomir_D194b	y2010	organic	Sandomir	0.0327574701444942945	0.0565696458229218549	0.155695319519745486	0.445824728481529139	0.356189673922961511	0.0692572383895487861	1.13205120554852919	0.6330887787018591	4.74316827029540591	0.951975672192004922	0.873385201032915281	1.44879117208561435	0.148605294764075713	4.00709775136105088	0.182947884836651311	0.108604433581242861	4.4666466515962619	0.395999380014289758	0.823956635058452021	1.08569217627476712	0.14344752436659077	0.191768355630978445	1.86929478559121322	0.709539760067073849	0.20655503612671431	16.6671768490866673	1.70939264702825018	0.584930559918046847	2.84569650060092548	0.0891827948783516837	6.32911392405063291	0.11160723685357441	219.265536751667842	19.5258389312043258	0.150832623438063657	1.88449613796263153	0.898858074257095787
2010_Sandomir_D265a	y2010	organic	Sandomir	0.0321738911620118812	0.0549848038343735361	0.123597817092231749	0.40285314673458742	0.316476285997118962	0.0736754756241987976	1.30296977626138238	0.533172043948126914	5.28508004833369531	0.971477824420687599	0.962890692400225208	1.43313021089673329	0.422440917735615265	3.74189019907264491	0.182539694539023068	0.0967329569236204236	3.71734646282260161	0.354759433479902094	0.684205058180668985	1.01586552353231196	0.143577360621250806	0.172013587894490637	1.754111667116118	0.671081320041862948	0.199250546424840341	8.83554232056333314	1.52472778272909774	0.547830580904287168	2.60606957309974002	0.0906818677030749424	6.45161290322580645	0.12069737451737105	240.778061865847758	18.5044113255184879	0.110490973074447167	1.59908030629195384	0.956889857843477726
2010_Sandomir_D265b	y2010	organic	Sandomir	0.0373702623963859645	0.0651708003024428441	0.16232141360205154	0.419128286198049941	0.41039278578932173	0.0934259617915813338	1.12013909553875211	0.506318973420774304	4.4265420038079728	0.9521410031605089	0.804763861815952583	1.59882592525957959	0.173288443042354326	4.23095111407576246	0.205881692076063929	0.130766867328790728	4.02413652625253197	0.608442516344647446	0.791234223210028343	0.976659077249885509	0.130092882770195301	0.172694985979416852	1.93841404405656596	0.681516427777916163	0.233220878785477901	14.7462355744328641	1.70471550470823595	0.590551345480226361	2.54203102667406466	0.115745533315957008	6.57894736842105263	0.117229277906839501	267.691105703936457	14.7840056201684532	0.136370969425351436	1.99957742921432934	0.960459391528436674
2010_Sandomir_D302a	y2010	organic	Sandomir	0.0382439714818871054	0.0688578090965062213	0.238065997721824173	0.513214231361067746	0.392481667864397869	0.0739786932264484431	1.16169366107047911	0.773177334391835441	4.99203262841754127	0.976513053378462144	0.895729908988702858	1.77761291261136838	0.166009493830187966	5.3701492750191687	0.262018020860241043	0.192062466608823795	4.92164049443640668	0.59105257838716387	1.00321934759660407	1.25064982570535821	0.222113188619344137	0.209228616444768857	2.1097285051481073	0.969120509709257824	0.261599399729334769	18.8929599367266794	2.15376608574298571	0.945187683693707958	2.9083281971534313	0.105862843681105629	6.41025641025641026	0.114799207586033824	237.593317699345093	19.2308666613282977	0.17969435896557371	2.08310312783495318	1.47007871985413767
2010_Sandomir_D302b	y2010	organic	Sandomir	0.035360980485187165	0.0628833347650609616	0.232188254048096037	0.49212062154459612	0.376895718409471272	0.0678859253944956008	0.968256570026162558	0.695062483878053408	4.25146670723498474	0.958751747902063698	0.868070661189351302	1.73899356959054789	0.173312195521584399	4.97227066716043707	0.256495900958896852	0.171850346273439146	4.63508825313403997	0.637568217138123757	0.961168282379350909	1.28797845168561115	0.20285540027496896	0.191153801405574056	2.03926248880839218	0.926983946435489859	0.245744984445565743	17.856949296785565	2.13050177617185445	0.833239661099712963	2.84141403629020344	0.102333049955938074	6.28930817610062893	0.110138252171048779	232.131413850817079	18.1168260243462786	0.15020841268904121	1.93691723008956571	1.37351844836038446
2010_Scaro_D141a	y2010	organic	Scaro	0.0215472523080897997	0.0492182226748408697	0.122652396138589593	0.377081252140727802	0.57184944999954875	0.0351824481554306236	2.08150949255273577	0.651465773510591092	6.08209599450863475	1.4348623038547131	0.749679903403523192	1.32979747979454929	0.13616091326057513	3.68218397664951826	0.218323593276236546	0.0657590404569074743	5.98196616273839287	0.404750396507834111	0.698323663394622905	1.070674435205642	0.104319587955145761	0.193571483341635773	1.84298623470624297	0.497462104721234837	0.206218356881249761	10.8030952775618292	1.37055767211485768	0.511881567416000467	5.43019449183281259	0.0776337443967431963	6.75675675675675676	0.201769993496656615	178.592591189954347	18.2977738695095826	0.109107815523620029	1.50955185207423494	0.569537049699414666
2010_Scaro_D141b	y2010	organic	Scaro	0.028248202911839517	0.0541486142896489758	0.118968271871404669	0.394449678965001758	0.549444647666195444	0.038650354994135431	1.94336925387776384	0.629182029546550981	6.11579083372304108	1.36999553867405387	0.727067880487400514	1.29234920785041113	0.144438232299952147	3.86809073359497497	0.233022247489865454	0.0704771736388879294	5.75859057529838223	0.347499698637082668	0.73626260978154181	1.11459456710742405	0.091036663045091344	0.191979998303019699	1.84503405084821793	0.491156233813283577	0.236236566261536854	12.99131814232376	1.42362752181916259	0.541340784133696637	5.55432146115953239	0.0803350179081860753	6.41025641025641026	0.209400548481724617	191.629174253977809	18.7110902774951795	0.10575750047458286	1.61743485528107228	0.606079886859291437
2010_Scaro_D202a	y2010	organic	Scaro	0.0225774225250484499	0.0434039343219472684	0.081877551042904098	0.321279306048948588	0.588735960783578726	0.0373673251176501947	2.00207504933695078	0.529317578578109326	6.82623003469851372	1.18850207103669317	0.789696025463901361	1.08628215517726272	0.111986242170223803	3.18238821003794701	0.220555939966157551	0.0509780515072970414	3.34134238044029598	0.382557190734781315	0.539694077113623732	0.931385157474642435	0.0890780033787603257	0.132816534724453079	1.3651422041467743	0.385736177523474294	0.179638273673133889	4.57187933156116299	1.12939476114269085	0.495948404337417892	5.52222708746878871	0.0673875885318519782	6.36942675159235669	0.174252164771749412	173.092607128624332	17.2319174870985689	0.0845144192388242603	1.41951642594719171	0.452381477366113124
2010_Scaro_D202b	y2010	organic	Scaro	0.0292281027339109409	0.0470985049824728224	0.102702316142462514	0.389764460163908663	0.668014171137217073	0.0460994125917720899	1.81138674646143533	0.525587288430862774	6.56358954413470474	1.19823068409578258	0.750328099388604874	1.14170073867788433	0.143830241691223553	3.3641993296140075	0.207523104979315285	0.0642337455360155674	3.81694794644463578	0.41707126317420479	0.612359723312824883	1.03723440649184905	0.0875693939755785804	0.1548987964888212	1.58312596394679953	0.426147213557498391	0.215196729779053969	6.63957967638314047	1.32513525902001087	0.53956672805068407	5.62611205335919571	0.0752735717770746544	6.53594771241830065	0.189384225069288726	180.892302885554358	16.0772618557471637	0.0966856470101313129	1.52135998074942002	0.500951621137864178
2010_Scaro_D245a	y2010	organic	Scaro	0.0319792457134751887	0.0651619743647451448	0.176978481397294356	0.616779446293609024	0.527573608446579799	0.0550326596383058516	2.35456544572482057	1.04620515187198384	7.64598394468102884	0.95227699996970523	0.979504578385545793	1.61819866622326726	0.386313797944201284	5.09485962590357302	0.358158256797500121	0.147614787478782592	5.15108420508115824	0.742318816514305482	0.947169980540770524	1.50212527192571339	0.143845341935811583	0.237546450955701345	2.47206269465110687	0.743540978788163583	0.306063589874298569	8.78563603317861208	2.03609077127472718	1.0693575218033405	4.64893450725506547	0.0918287279525889596	6.71140939597315436	0.157337604272796011	193.476669191930557	18.9515973932436817	0.161075695215946425	2.04634417016215862	0.804450735721919899
2010_Scaro_D245b	y2010	organic	Scaro	0.0390142411855202143	0.0484984040636332435	0.23354988464156082	0.561117751064420917	0.589008212238978331	0.0420245830899798541	2.48663918201005908	0.948536895429379725	7.57806654649894653	0.988073365580944377	1.03461376456182996	1.59983055845837531	0.356913699926773075	5.1672127875910724	0.321547586659562516	0.139007855688919464	5.38374992728542463	1.03209757045270676	0.970654958829551172	1.49431162007825831	0.147890798681946131	0.228105571911993487	2.28865298894471906	0.761051039980722757	0.279356738796254007	8.38035246240204074	2.05783606888832232	1.1756147773025848	4.96946538548815579	0.0726259883633188202	6.13496932515337423	0.153125411733852293	178.223129975538242	17.5758988861835561	0.161932596172810618	2.07306677062103265	0.799742044668884712
2010_Scaro_D320b	y2010	organic	Scaro	0.0272759923076078528	0.0545967189348124532	0.110727157053265434	0.464041242241206739	0.523526754329415789	0.0508700060022526341	2.18230872390321245	0.609344789658986355	7.76683430579671605	0.949495447074547149	0.922430171629836193	1.22219727626047062	0.140635794431802242	3.86548344755685194	0.242715260979129889	0.0639492279965686793	3.70498541280635803	0.359299172798061816	0.674153685779208369	1.08241062423006366	0.0991130346301768053	0.165763324892351819	1.70576150669528238	0.471535556488944219	0.225116253363656482	7.90031301392851014	1.31863677743710063	0.654910641314120554	5.2170218110130211	0.0737662857618295921	6.21118012422360248	0.171553484222962521	189.381688226098732	18.7971406616391283	0.0942090601466003164	1.79283432956865493	0.477465788892681388
2010_Titlis_D146a	y2010	organic	Titlis	0.0351041313301649648	0.05342822572675137	0.117949648431870332	0.248320745451936703	0.678733338768392607	0.0612056444614634656	1.51349107553154672	0.477998754098696439	4.70205489479659982	1.32565999927792784	1.00312898911514255	1.54298339231799565	0.140361980984141989	4.24242011929312934	0.269991447499775661	0.0782146382542593293	4.2798433550814869	0.726154572999502033	0.694150845240338999	0.97681921578986673	0.116063449221614029	0.16621039114677654	1.66698013203441039	0.532725048798467949	0.210057785589519441	1.1383040839637769	1.44796996077728403	0.620660220827105628	9.29325370758207033	0.0890696079921042084	6.13496932515337423	0.274644100963776264	220.017882401689534	19.5778093380459479	0.108708156221692406	1.89732345223253039	0.499294760269586552
2010_Titlis_D146b	y2010	organic	Titlis	0.0370263852625939957	0.0423441272191944696	0.125122582542429037	0.226911060156069027	0.605972284911646161	0.0646272229644941842	1.42472909452164994	0.460002540326862719	4.70555887568614096	1.48881125075815185	0.964223527834134524	1.37490275394762622	0.328198455472285895	3.90475621902497933	0.226092852544321378	0.0639504459526981636	3.89000199415201869	0.661681846834173175	0.645394242088884742	0.947574084320241325	0.108147022421774524	0.138338324377084256	1.51899696353167656	0.465275325821279256	0.197839781628898561	0.943683041766245676	1.34946420057282154	0.480101724041637896	9.73827345992980417	0.0885768669133476186	6.75675675675675676	0.257787401391900476	230.416785975852132	20.1019608090986257	0.0986531896401418722	1.66264914173890213	0.472326443154950112
2010_Titlis_D197a	y2010	organic	Titlis	0.0515677321579684489	0.057431926738844366	0.17251733970045463	0.247398264421960433	0.929016507715827808	0.0786483868472444735	1.32524759318684561	0.467813103584820706	3.83651213734684269	1.31337585598989562	0.941731930114963978	1.45471392827329403	0.161413453504649003	4.27376833695763998	0.334112652652743088	0.104601512961155877	6.27442171207212829	0.460329765608033249	0.875403867102180154	1.14041302007391636	0.107754694285979055	0.208628920607214651	1.87649139277990807	0.528265798952625275	0.236254202740336416	5.38932295347500401	1.73525649304588942	0.556423822291184973	9.70352328127587389	0.122685473799562391	6.36942675159235669	0.253746228906034116	251.617991975996976	19.5007807254614134	0.134056087185239219	2.1070779993226337	0.598924494066909691
2010_Titlis_D197b	y2010	organic	Titlis	0.0382196843009893613	0.0532556074830272956	0.132271257852185592	0.233931507141132464	0.833452978533779127	0.0584982448289647175	1.19762396008535879	0.431053347989062498	3.6332006151073144	1.18006148783305536	0.785207993626107298	1.27899454970367138	0.152059321652656502	3.83032416351565351	0.270143527291161505	0.0871602866303047882	5.21897013177765337	0.472899250263756398	0.694906863068375217	0.935705110949518788	0.102143275439661651	0.170843766822698386	1.61585352940232943	0.453730604001674478	0.199296845918978904	4.56526307281419139	1.41230998074600133	0.53878995099367367	9.13949083777598361	0.106332561458255975	6.21118012422360248	0.227661131873987947	220.233315171749282	19.6499123449050522	0.109243311620561513	1.79897422867611603	0.524438332645569267
2010_Titlis_D267a	y2010	organic	Titlis	0.0441559663688262693	0.0547132204392132267	0.165980787083662881	0.334428053027922314	0.837835784686483925	0.0713931125834695596	1.66773691679782265	0.562530769609507615	5.69954012736690685	0.986171479470266223	1.01172017232956146	1.59546162507300841	0.153362671108159535	4.51632182854756051	0.336430908042542071	0.125997004050631514	4.55027289496894219	0.570039966441344802	0.862831794793575198	1.18559636569071011	0.149436531869229527	0.193839620529911334	1.92026420014145806	0.673797473697964753	0.268700208203291067	1.40838465916341256	1.7927460785980264	0.680596571308963993	9.2079935273694815	0.0981897083249358296	6.32911392405063291	0.271491655034067634	229.932963575791904	19.4892251517326883	0.12672457003031789	1.96306918818700776	0.642491435227630228
2010_Titlis_D267b	y2010	organic	Titlis	0.0414266615783916244	0.0505286945428884876	0.164963153008747148	0.327914005625792452	0.7083724121107729	0.0645058076976761692	1.60637869187921503	0.5459190248334922	5.42066683695327982	0.998758538079969616	1.07764676395955541	1.4592265210311901	0.376014275930546924	4.37743453687104429	0.298429317080831746	0.106522094928475055	4.27406532637747684	0.49561151504094609	0.793419351056957134	1.14677000366913445	0.144319643673803436	0.190001507165711137	1.69468950833248955	0.572279078082855339	0.232590791122940456	1.42187414666562691	1.72220136514138015	0.726274552841609052	8.98616000375975609	0.102904401960239272	5.95238095238095238	0.237370505424496699	202.46131276765218	19.242149072129812	0.124138538690118969	1.87886828687573646	0.590746401948397873
2010_Titlis_D299a	y2010	organic	Titlis	0.0482691747421340809	0.0549994694805610416	0.161315112202152942	0.297873903899980328	0.776133878875844584	0.0703590358508897197	1.55521456001545374	0.461677188176220517	4.62233390905800814	1.28863493590480719	0.99421108793618331	1.38494996140932707	0.167917114441575571	3.80254917881400991	0.272509381918893492	0.0837198422729624937	4.07128498458666647	0.635379240712996277	0.673858313626923739	1.03415591814549843	0.120846989078219502	0.160866604931076605	1.05299632238333758	0.465982734024448042	0.218519931806500214	2.70524525489450779	1.47379985092105862	0.613342473279351932	8.38705725309311748	0.100508186297258906	6.02409638554216867	0.183540289875880945	231.430463578544989	18.356866297058828	0.115880974438821525	2.30336373371396036	0.623420148631896765
2010_Antonius_M133a	y2010	conventional	Antonius	0.026260045211649916	0.0437428517216087853	0.160882015140455394	0.220334403611302447	0.455403662355942164	0.06394170861705132	1.41068500950631671	0.513809485644190742	4.19643268042813948	1.1009814679350131	1.13785943903701283	1.93183831598373402	0.143357950015291464	3.57862830308030203	0.210305370017358886	0.0863489647923358704	4.76976686345642325	0.476017444809452088	0.777204485113298701	0.940960779555281911	0.178071332531945274	0.185207584249501017	1.62301332770836909	0.682719278867869996	0.215508421671955854	2.6878037592172193	1.69834071273582316	0.51198028281234163	2.86931167918781703	0.081671854144966301	6.36942675159235669	0.527449286088399879	216.537571252799033	14.5439500320705343	0.1338106213875307	1.79789349776014975	0.910205033999200141
2010_Antonius_M133b	y2010	conventional	Antonius	0.0391773188981772649	0.052351430073439191	0.171121325933949761	0.265976816379295139	0.917689251049709969	0.077944029625151272	1.07333142715778024	0.49733580631023186	3.69145862302533481	1.02698514158818869	0.990138431705081182	1.7729480867044098	0.183950607774099204	3.70060595767686515	0.29769296233981826	0.0419967295177750858	5.31101528157095502	0.583657465558403392	0.814064422644736169	0.95303212703503515	0.164253830153576861	0.208191869152261935	1.73748903232407359	0.706086147045529272	0.216351780092446532	4.06340699727182815	1.69665946023879369	0.69145174570905215	3.33573612736372329	0.0838309575165315538	6.21118012422360248	0.282302011742049214	196.218978284917937	13.3290231136431408	0.153611740936569682	1.963772860788739	0.94874019694948413
2010_Antonius_M208a	y2010	conventional	Antonius	0.0353160081976858617	0.0599189850720052388	0.190632151221250424	0.262471753947600851	0.787705428513558761	0.0602357467505878351	1.03155332551710954	0.513477383789239188	3.66523489616764179	1.06067680506318751	0.922141895758498355	2.04559718978396745	0.221037380412814834	3.83021605423055247	0.27386868778929959	0.0470281901809364265	6.32556769173427699	0.641596131248168624	0.991195725469928529	1.16576600550107099	0.219320596980769909	0.222642378324158597	2.26953818288052678	0.899294405620296452	0.235701392045218713	5.19822844546827604	2.0817620760363395	0.661780877310094299	3.16044197164138553	0.0798172401959637195	6.36942675159235669	0.277850371278104034	196.603398380544394	13.1234685603937634	0.135390860452628045	1.56710348470437218	1.1864796246454629
2010_Antonius_M208b	y2010	conventional	Antonius	0.031557999175082975	0.0541486762343649767	0.178139440918836146	0.263643220390939397	0.895924617917981946	0.0613050972456646277	0.990118208936715593	0.484070603649273481	3.71519678504687921	1.14015526575495013	0.934305666313506171	2.01470219314172852	0.196605365269561924	3.91275677869421339	0.30885450016397902	0.0474373494572993733	6.20841158978430599	0.605814350691351966	1.05754090797464953	1.23013612264096924	0.21812031480262699	0.23291356333174157	2.15917487376676637	0.952864559697469541	0.239446932216858823	4.90502883673572091	2.21439708297935341	0.657597503691600805	3.43146427330209326	0.0826981496128323364	6.32911392405063291	0.241072693272337646	182.269869327020215	13.8302407685847815	0.130176995977671235	1.61932404720111714	1.19186779421063651
2010_Antonius_M250a	y2010	conventional	Antonius	0.0405059611516598424	0.0641809621064461091	0.194829820578519977	0.284096767195570892	1.14261632191690993	0.0746353256090226781	0.886510505376276131	0.520296604002278026	3.05033611136881364	1.1015223383023443	0.814308646520639672	2.27409833711551544	0.278021346144343794	4.52561228597296276	0.366265268853516312	0.193226073796930481	6.61658312540967187	0.756611612105168086	0.984860303792767487	1.15506320291448221	0.230652419373896132	0.212949293445834472	2.32557693260257503	0.964710734063862378	0.258061565734500691	2.55794610721300071	2.32643476951052909	0.693436911886968117	3.55425027437695865	0.096030421538666629	6.0975609756097561	0.251043145901381456	238.477155614433285	12.6431834426820446	0.156446417751583521	1.72879252946675456	1.38301612606211889
2010_Antonius_M250b	y2010	conventional	Antonius	0.0294306774785118805	0.0562416875079892361	0.223011429569876248	0.288270647328534158	1.07516327021748968	0.0692821725275036808	0.868874736382374025	0.51147512956351884	3.23249374438956983	1.08479238113940197	0.853991456658377763	2.36764047938564008	0.219473119636489299	4.52306055863351329	0.428098417179783539	0.0783804415985964082	6.90983974097920062	0.84895894876485957	0.991353195923604269	1.2117799236753383	0.2443576293602578	0.209364237876151656	2.40256711830167909	0.983336954193942563	0.251449718869790112	2.33825663466123244	2.22338648448925366	0.824789857040439117	3.26876009675107044	0.092451035295489661	6.62251655629139073	0.204909828413386269	199.157036364264393	13.8572086233774004	0.162376363518497288	1.8584165007128423	1.33429207736997386
2010_Antonius_M316a	y2010	conventional	Antonius	0.0238373121744536011	0.0519347473026182951	0.20300930582148932	0.320336611844294705	0.903707640019916149	0.0700236563257155476	1.06135482752416819	0.606427686998120787	3.56487410083171804	1.14026459255368486	0.864819808326292034	2.95612124987417503	0.192165356484770175	5.82981017947838122	0.401630205459931753	0.0780115390024785617	7.58753773781331576	0.743615038242595044	1.17348215945765432	1.48673008833897429	0.34823833593567386	0.231480149818346821	2.73920185513965978	1.35961820416364213	0.323398856673600776	2.35604978998120846	2.79821019326062507	0.898344329978254729	2.88513778183447269	0.0853687160868145465	6.62251655629139073	0.210834582810972807	208.11504431633128	14.4313696410945825	0.156408414536339596	1.56417348112272469	1.58005771992173409
2010_Antonius_M316b	y2010	conventional	Antonius	0.0304498480138469985	0.0533185255694627288	0.208798957809236561	0.352991078482278109	1.15874201915799687	0.0748944995065351661	0.918497552645731838	0.604513199295870847	3.39282819392623602	1.19849293886611283	0.869315406555214338	2.55910351881577791	0.211196615774940259	5.57658033093895153	0.44883209301603197	0.0749162675379998488	7.42685801692977129	0.948836519749305609	1.12426191081859497	1.36570271206010653	0.325746119600950125	0.235046215248433254	2.61542217797179498	1.26859302944255163	0.307213815313361396	2.72009307701873853	2.65273122340029461	0.884146465242823734	3.33931284907228011	0.0909509169653439935	6.21118012422360248	0.206134868208418258	188.537692929765262	13.659201656244256	0.137154244000116318	1.52765505215472384	1.57352074795146583
2010_CCP_M131b	y2010	conventional	CCP	0.0182370078167732252	0.017791453069528886	0.132422874416427631	0.219154432368707151	0.534770950930599541	0.0476322562601872929	0.770865245643232919	0.360639244612566896	2.93578618799996434	1.37980892223748132	0.654127835524359264	1.07090362048582062	0.102592661222660249	2.74646778040868428	0.180134813945904709	0.0586907959404882427	3.84838872691049547	0.506241370159874982	0.537174234493344442	0.750667151207066856	0.117314306656827413	0.110742051269214537	1.47109095019531281	0.534499614546842916	0.157676271758719032	2.52746754872641474	1.19460614904770347	0.375937011706866522	3.86227737868677104	0.0537970550601028093	6.53594771241830065	0.133159395785568056	153.944735898722783	9.98906118927479333	0.071578822156865514	1.07514581826480093	0.595148914180653015
2010_CCP_M211a	y2010	conventional	CCP	0.0233213172833014181	0.0280907025912294281	0.132206807462863026	0.234870743866079464	0.775434620934235182	0.0551018314335843775	0.898636739028883647	0.419355443294178556	3.21230471325231412	1.46777387639696653	0.674430676133027692	1.18135884585336311	0.113863908905553238	3.16106749303507221	0.217081809801305524	0.0643862694125739082	4.25913680920809323	0.455842926653199313	0.575276910493688522	0.770899166324934201	0.150366261473799364	0.115987093664710605	1.43482820409587237	0.53357880668786601	0.177705377408020887	5.04151310317941385	1.22851654291162147	0.377290969088954214	4.17696575527750595	0.0696306049268052802	6.66666666666666667	0.124562304943206364	192.721495285025624	10.9495776124483083	0.0811746440147058554	1.11418494550659586	0.686643138044943119
2010_CCP_M211b	y2010	conventional	CCP	0.0221352604076148878	0.0311520464821942323	0.135701300788212453	0.210564721911352643	0.623223112857116045	0.0445900995631516906	0.705528753231132714	0.356943918455861197	2.72910593382130024	1.24051803994028057	0.546844608545835097	1.0246652228274565	0.104818913453899778	2.68068952024197105	0.225856564999416275	0.0636456238981833063	3.64902863884445143	0.523641675197170133	0.505681582833117577	0.725253526783527814	0.120904104951950588	0.105963215313703394	1.30448907431536247	0.494448156574503198	0.140449144617284494	5.02495942562317846	1.09333954662222862	0.370470380548105083	3.82169108798310589	0.060278733490788445	6.36942675159235669	0.116191484765897677	146.244404060364067	10.032341670206913	0.0697783867246366684	1.05819253252185139	0.586985215534361556
2010_CCP_M251a	y2010	conventional	CCP	0.0309915959037640736	0.0632638652340737383	0.229691605032341166	0.379347035750351402	1.08028856293128666	0.078907534305168617	1.21214052996439548	0.549177563837112273	4.65022028743998705	2.19174989127091371	0.984573449545574525	1.82164184304898068	0.19140569111905117	4.67621099162613519	0.384587369146929761	0.103334528789181547	7.1285588662548226	1.16786046854902877	0.883177675430516906	1.17629131302740836	0.220180315576246413	0.186208076045800965	2.74062404547823371	0.944220625988176138	0.272309814136080292	7.28650340424509285	1.88314702777188301	0.575469925106454609	6.26009513392512013	0.0958467734488927509	6.66666666666666667	0.218522844631114024	273.025449233007839	16.1608216937403351	0.134258432580594853	1.88559862139426955	1.06836073078476693
2010_CCP_M251b	y2010	conventional	CCP	0.0279383042460836927	0.0548149251897556017	0.1597403148596649	0.241355690623300246	0.919404339545770826	0.677159759514494727	3.27719842265382629	0.402394663269174777	2.14379413445816921	1.57807045048094249	0.71822240655075562	1.35302626839866013	0.137026968850096241	3.57408442869922029	0.24016752689203604	0.0489991763998834353	4.52662405457325259	0.711771434491814224	0.661931797993143781	0.209668111508557757	0.109475628890055462	0.123463941152412312	1.72726657628027282	0.611918427225101702	0.193957267457721911	3.34202363903416953	1.46942752359645446	0.3515586995261241	4.69365815252798516	0.0674474518885586979	6.41025641025641026	0.171905475215422242	249.135185365846883	2.04965837170681368	0.101844721380537285	1.5621929249727528	0.751201590639689947
2010_CCP_M315a	y2010	conventional	CCP	0.0239369884513696278	0.0415087214386303886	0.18482884787106557	0.253477905216716493	0.831731613735427969	0.0609466369270255363	0.887458756819411476	0.402086643362606088	3.68041604214187991	1.85233406338359418	0.71063444639329873	1.31527554388229854	0.107257017480775121	3.511992524101048	0.279028530104252179	0.0742218029291037587	5.7766772346034874	0.936391394316476172	0.70984271838900483	0.896013891598576985	0.12009292534260812	0.126456460678720299	1.89498104043021495	0.657928317197317167	0.193045273810155908	5.59420230370825356	1.49946340951168908	0.477288450124004903	5.20334528140911845	0.0680739090936673233	6.62251655629139073	0.183717176059387645	184.349352496721814	11.2910505872392506	0.111579230010635558	1.26968402045589224	0.727941123293797065
2010_CCP_M315b	y2010	conventional	CCP	0.0232617553147856434	0.0458544543823807179	0.184766947829539095	0.290336531528379006	0.751100612297374165	0.058808363912691654	0.913560773115548655	0.381128483419160449	3.23241345780132383	1.48051129697637808	0.701791800403253256	1.24265505269417935	0.125711096457769332	3.26759785603897641	0.25383660729789722	0.0829766091861039595	5.06149906560944558	0.425214993164821254	0.722541220588098521	0.856626124773673734	0.148819153383945532	0.150212079461361221	1.73725371278795867	0.606598235161255144	0.186752356404981508	6.87088855545143624	1.43275310350282502	0.444684557502580897	4.64541618064526497	0.0776236083182976542	6.28930817610062893	0.146613388695801409	176.821509905819072	11.361991140765109	0.101574802820698775	1.28773647028868838	0.721928355149646889
2010_Caphorn_M152a	y2010	conventional	Caphorn	0.0348766717093240338	0.0468494014362420088	0.322773576757877141	0.297001344408231521	1.54434049893664558	1.79067398369427827	3.91174813982432353	0.467647712794869846	2.37961269730335259	3.55521714384539522	0.879817437283928604	1.55405188628093968	0.16651697010490965	5.37272969108081469	0.411278846061567493	0.0642866393386887297	9.68820298531591153	1.23214349586871588	1.15047341828612993	0.261948121982687872	0.182384355929925991	0.17440004742029267	2.01419202141805778	0.839875912005443608	0.257025782611072346	11.574949544572144	2.27438561576070246	0.452951622393131396	7.66512479743857621	0.113590842337889784	6.32911392405063291	0.269292763531689679	287.896833901249556	3.80243733481210105	0.151595140727706321	1.59788740888619386	0.977665621168459685
2010_Caphorn_M152b	y2010	conventional	Caphorn	0.036996517009395498	0.0551219125139087315	0.299653355095405167	0.301737665912835899	1.38754418815366545	0.114828289711607232	1.00031698982300416	0.470729235814050972	3.52775100206898068	3.66924863357275167	0.884735884618451605	1.69624129876334995	0.446553179942312958	5.58118154066387297	0.359002377557929797	0.0917145499930984233	10.0219820883278834	1.07694133332081565	1.28385149735963059	1.31645917537101346	0.197184044864067217	0.203242902457083338	2.25838444577593583	0.974712179650499696	0.269671004803681542	11.0913859617602394	2.44477783984559603	0.444821571380552903	7.83370917938521709	0.11035814309561022	6.32911392405063291	0.262269353007386545	276.69727173435465	22.2118197900719896	0.151977452358036082	1.55029213056159471	1.0969055659623054
2010_Caphorn_M186a	y2010	conventional	Caphorn	0.0404312969495184726	0.0487223917728609469	0.229106612818696708	0.292559152497847091	1.40744566601871301	2.21538953844776048	3.87073659350950967	0.465421249515344306	2.34717418279478169	3.15256623090753189	0.861926244692889524	1.53799138637316095	0.447902265746352268	5.11108696466205006	0.395022356281698604	0.0713567550489665975	7.70234305951870582	1.43902733487442071	1.05870974950515401	0.243368962177838674	0.155443663601525616	0.163114458508972954	1.73404614053162968	0.695921442345783811	0.232214815755040417	17.2917454774947015	1.91278756033359342	0.432155841057749111	7.93172570699700388	0.107868503475507391	6.36942675159235669	0.224814549178338546	301.92028287093446	3.97199032018988676	0.12065611432368292	1.53478933644066483	0.900791350191313446
2010_Caphorn_M186b	y2010	conventional	Caphorn	0.042581238241249956	0.0662595745635814334	0.243347643333367696	0.313184008582280014	1.46420556445677433	3.02054906781480297	3.36978989174002161	0.424776995635166936	2.29827964519623523	3.0788903429790533	0.825539007877077585	1.48869500629714672	0.15567236105524909	5.0495632984922305	0.387009923099135375	0.0728889322679469109	7.45281760695436197	1.16283009928539532	0.99738529034787541	0.260670893611792838	0.153115869954105704	0.167781747601103639	1.83281541701449965	0.743639193207707815	0.25102634909827472	21.1465481355523685	1.92132702519323013	0.426720541367041203	7.54139676972926464	0.11804264953143434	6.53594771241830065	0.237211884545033779	301.460422056707156	3.90060891326060559	0.125374349854003484	1.60451803698034972	0.769647262370031318
2010_Caphorn_M257a	y2010	conventional	Caphorn	0.0312632010600632006	0.0671080150941918037	0.199044961151633342	0.327328833890849127	0.730228363616916453	0.0861662001174319822	1.02496324017003736	0.417340396984213754	3.99927815666995808	2.71774329941764271	0.82639921825177382	1.36460312902528165	0.46624241007958898	3.95691614282764293	0.252239722556308475	0.0590806746967881662	7.58234513414424958	0.828338461600638834	0.942125974093242444	1.09526059647729154	0.143117922876879209	0.179080390650119298	1.84818473202028814	0.722884146209308211	0.218893813715959123	25.4089727587403901	1.70050605981229383	0.406748549216743838	6.98205338793077681	0.111738358612320004	6.45161290322580645	0.237118743555802778	279.740261324935687	20.4050534104903973	0.102936267267421715	1.3800529792636328	0.741571087441494595
2010_Caphorn_M257b	y2010	conventional	Caphorn	0.0367363116945611213	0.0643188940561152459	0.197747301503339784	0.343791120840024664	0.813216719546332944	0.0818538639255200823	1.07247461312959772	0.450285982828202742	3.85908517706774898	2.80729858662875572	0.789509612201090873	1.44586561172664238	0.492800529010569853	4.08397406333315812	0.321232116109926477	0.0683733743188744638	7.62193525900562878	0.893807487703499788	0.982789098211050144	1.07766119298419137	0.143327191822595915	0.161942137150770109	1.82726040812460051	0.71481412921650773	0.231110175884268257	25.3758440906094197	1.74142522061430728	0.395226438058936881	7.20920151344615055	0.108204213492246342	6.45161290322580645	0.231454469500040198	292.873706949715462	20.4778197788301249	0.121286913662342705	1.48017152140973504	0.755315037837308267
2010_Caphorn_M307a	y2010	conventional	Caphorn	0.0426333966563112541	0.0822512400923060585	0.422620186946521971	0.353350327654828521	2.05543391762652721	0.0921714291726624921	0.892854978227355996	0.546673520551377366	3.83111854583980667	3.27174835195239396	0.835674842875303227	2.34119192075847481	0.178364428117239338	6.99105747801229629	0.614952555213538267	0.195863380619829554	11.9148828463715911	1.64818473480690114	1.48365047828354595	1.71511380823252717	0.276254531943564178	0.248748378641106277	2.70735493737535369	1.31121052459773454	0.390052851959159545	14.4945977758804711	3.23478479248952918	0.716158914526137562	7.24189328486559899	0.125645776030322363	6.57894736842105263	0.282826689198903077	292.282034162572025	21.239386282729695	0.199691043222251027	2.07020842229393053	1.66652501386211854
2010_Caphorn_M307b	y2010	conventional	Caphorn	0.0478590946825940798	0.0860084944045457421	0.456084967378323042	0.353023050425311154	2.25944930597653224	0.10171994831630498	1.11047298345410839	0.550642063034098225	2.41222901302977346	3.03599880916880822	0.819640899223154109	2.18732645641652756	0.192346919557549179	7.05014476592007567	0.637748961542574388	0.22199190906164435	11.498629590836373	1.33472151277343464	1.5031456677994603	1.80672285713455334	0.290254517701754338	0.27521332871943318	2.83505539761223473	1.22737450436107743	0.367161920168063721	15.6720616135312106	3.29544868243488516	0.750380600927266003	7.77415010273346453	0.141905835287834226	6.49350649350649351	0.251314201252271938	304.82346198072129	21.2261520365001986	0.214529585072629032	2.27006152571643336	1.5597112182152858
2010_Probus_M155a	y2010	conventional	Probus	0.0258540128932401749	0.0314252304363349767	0.141275560241983792	0.225360529914048542	0.67520549188201465	0.101708182232526802	1.86677050338427564	0.463909461543997322	7.1972041092466219	1.62634204633514706	1.17753658143138398	1.67596781870058695	0.183844964053913394	4.07257545132076967	0.265510452160363455	0.0668622155332845917	3.88548770838178815	0.489430592016175826	0.701640310722707726	1.02952189045230638	0.0934356629540281554	0.141781837031196385	2.00975415025286896	0.524629214178461829	0.223164201250803524	0.718439356819013827	1.52626112027189628	0.437925946090083024	7.86394565272940988	0.0647643175075989321	6.66666666666666667	0.21895558531507017	278.808723327252797	18.0750081004286274	0.089658794649267085	1.76822035842832216	0.591544882110950841
2010_Probus_M155b	y2010	conventional	Probus	0.0280197463452842591	0.0361665355032350114	0.160963506695771838	0.244571747359483677	0.689243100359911531	0.0967591344274745263	1.86271393939468519	0.48949625790463916	7.40095354497473197	1.59577549151683684	1.44381428255154243	1.57755254889623539	0.174729895439424632	4.08698931908485594	0.292901145211394627	0.0718751309616235567	3.94999898425448252	0.575632319201754758	0.718881308214175446	1.04135902764035764	0.0946263580771307871	0.137248018135351332	1.92818379963257201	0.541869495638097408	0.215010949673572311	0.82221168244916433	1.53599843395863763	0.575508631215365359	8.11235593708671575	0.0723766142261683318	6.53594771241830065	0.239405880744261115	261.3990010522787	19.0039449578573942	0.0972997434836322746	1.57465471607225518	0.593057600522375596
2010_Probus_M188a	y2010	conventional	Probus	0.0305596237976142467	0.0369981138881969089	0.17140148507565407	0.268277644369034467	0.789411597889801729	0.082063166384039054	1.58702301088272617	0.50307566564362747	6.08127888640197624	1.60812125904437302	1.12033076851889237	1.66524764456792234	0.177399534459645806	4.0988384102040077	0.392380350820589032	0.0919739579099821877	4.67481730141328918	0.849443097040174202	0.733956785544944409	0.996654054917748316	0.0903393799993885273	0.156020428730128108	2.02839757435949559	0.551360400998584595	0.230841059936453053	0.945039745433940304	1.5943693079366451	0.580680792768360257	8.16632344014812546	0.078384873544651713	6.45161290322580645	0.218095204995470614	269.87949175598595	18.0347672050918947	0.109741537408219022	1.65022253086102304	0.646277781244959224
2010_Probus_M188b	y2010	conventional	Probus	0.0257988146840011736	0.0487749324108900357	0.211203238189475813	0.268249907029023012	0.655404039269976017	0.0989538805618129163	1.73426028490720028	0.49029582124830129	6.75241480115552227	1.60531204110296511	1.26113794096767445	1.95118142964740902	0.179132080447506929	4.5562237644799995	0.321979733809859222	0.103789821617936491	5.26435671172237978	0.880267150892474124	0.841805918901802149	1.13860339912516193	0.117943432778195056	0.178800681403689515	2.37611994137589615	0.647657001020097993	0.252081218585122356	1.0225719779169202	1.71839753460946666	0.653261453810900797	7.75868569396075981	0.0797751029540931135	6.25	0.226928092265534952	257.447665756309895	18.8736857817906723	0.124719494235277988	1.78544952147689045	0.73838436370748083
2010_Probus_M259a	y2010	conventional	Probus	0.0205935142603107059	0.0515820604429243746	0.232420304306151454	0.294312589944964473	1.2104407242713376	0.432253360939442147	5.97333357622989883	0.50345334263112194	4.18361093223257603	1.94877187232788249	0.813539773250622583	2.02818526973159914	0.228818438476604366	4.6727043706526303	0.481541430998638267	0.0981752547242997413	5.05489545819173917	0.990390627902687111	0.901778752041659596	0.298955916045043726	0.0948425397708913963	0.180205244773762389	2.2650576115167117	0.687976575542093765	0.265825316095255495	1.73390887521329289	1.94620767887538008	0.612427881688250466	9.61802596086210948	0.0838746941778693885	6.53594771241830065	0.272574290097324008	300.784394521258284	2.70201574660614124	0.121792560180261423	0.0573341871422022494	0.745154827735727751
2010_Probus_M259b	y2010	conventional	Probus	0.0296937046693578907	0.0600670211661565021	0.160835325730289929	0.270427144080305648	0.648726232927346219	0.104033931496446299	1.71832317638430143	0.469673044469803693	6.71318430270023255	1.68623405815825234	1.17116274971759753	1.86398948856699008	0.198265940852868829	4.18925178673924339	0.3348446504311376	0.0929041971469178062	4.77627353148681346	0.827316199514487637	0.763364241807788402	1.1031501840536191	0.127258429600688011	0.158458720261262564	2.14440760515301271	0.630099633614574352	0.236366279014529112	1.85578644777620346	1.61063601623141843	0.560539375623454174	7.87778845896185794	0.0857534397762512332	6.28930817610062893	0.245193476858819785	264.631231958051062	17.8934782820297176	0.0994401045590067685	1.50876288194039279	0.678624305889463744
2010_Probus_M305a	y2010	conventional	Probus	0.0324821182072808328	0.0617809146817243599	0.242672113609120178	0.284837299692853111	0.753863786888731042	0.118830100069733445	1.82019593593440318	0.586410893643417841	7.30236927041416183	1.49917213071899334	1.2449514858263081	2.26715837510625144	0.193838827766295595	5.4916367930671892	0.428280657826983549	0.176666151212871411	5.13040605212568694	0.924899715083892177	0.862979619976376483	1.28037239771121497	0.151017447506233505	0.185385693463321206	2.71396583170789538	0.686008771004567421	0.266481285632810031	0.922294994946484346	1.91169845574941606	0.752471374856032588	6.73779086260164484	0.0960010661828390401	6.28930817610062893	0.207067045964323462	266.916612426312448	18.6582071790912719	0.127952597002714482	1.98106683084851602	0.742928095180156936
2010_Probus_M305b	y2010	conventional	Probus	0.0220385422082700501	0.0598044393115922014	0.223408627735641818	0.284856680165521643	0.438288144170800392	0.0964424888287470899	1.76126242782941634	0.537945338560789804	6.79530644678397906	1.3915484367195824	1.17051183940628834	2.1274006208487461	0.185320920135529811	4.6756481634507241	0.32287602192065834	0.124063612190249607	4.64795093115130708	0.884414942379018469	0.81660187869719704	1.28062976350120151	0.146111408338861618	0.17557425468433988	2.43564861821579233	0.711722817971386325	0.248069245611417942	0.75363221407680321	1.72119381042834847	0.596519570374677125	5.66239053414820133	0.0952651609901391334	6.41025641025641026	0.179803494276541769	238.46635787589737	18.0877125103660657	0.111008568638845658	1.50560230715463487	0.737597779447138254
2010_RdB_M130a	y2010	conventional	RdB	0.0126867444438847961	0.0247582166112635381	0.105348569617875568	0.126097686638083089	0.362330567036493087	0.0331384191860417573	0.850121219026500661	0.334864302920252704	3.30055531402956718	0.79734275053918409	0.851137328448825156	0.988946546904757016	0.0999568670591206408	2.25118453941920742	0.190372645035167813	0.0525607567587067359	2.91113237910640278	0.559554214260590442	0.53567097065003867	0.759926793443421347	0.0666508559571311791	0.0931598680581684536	1.11719465262364627	0.422815351125917636	0.151124098857054394	0.695003918146086954	1.0347154015926128	0.311899962993666187	2.76973249474963046	0.0543486870249323171	6.32911392405063291	0.0788305772114218344	143.95312413869466	11.1889398125494541	0.0637701196061053972	1.11217830256020362	0.419329293647631065
2010_RdB_M130b	y2010	conventional	RdB	0.0103052083720580378	0.0241243162554802249	0.106648516711312241	0.118439816075772364	0.388078768716171447	0.0343971705268985524	0.677230418406906852	0.3444155058570057	2.74623767239601106	0.727569247910138391	0.781764197845840147	0.904898654969907368	0.0946884876597423833	2.18027532581703802	0.194836149870443266	0.0526729642052314633	2.63542011615811699	0.525343055180747883	0.461455427148117999	0.647638869598044653	0.0658695303559673018	0.0835120382983825642	1.01116551538461684	0.37417370880689886	0.134379765778864008	0.556712736524390231	0.919411483607423266	0.325386288952077877	2.73663680669033223	0.0473649382451860252	6.75675675675675676	0.0661466768029565176	134.073587814234362	9.8068388695351434	0.0595441205444852404	0.969978012724590879	0.404099420534443651
2010_RdB_M210a	y2010	conventional	RdB	0.0167073261401815179	0.0347024824602981181	0.191996778966747891	0.167791547472459748	0.598350381772624218	0.0540089269436822906	0.807089477279273039	0.433667344717184939	2.92480845959020173	0.931575097566418066	0.645952265112253779	1.24339158599031112	0.1119822530705554	2.87305241639774199	0.273292189383006067	0.109313809178844995	5.00722370118647775	0.852926769861517245	0.57555970598834109	0.821528193645886203	0.091243823202399614	0.108446519046473939	1.35681906051444585	0.546680307502321536	0.172685092475915117	1.20257928174829596	1.30514151638352891	0.437601733407732516	3.07948437337607524	0.06984109994031985	6.53594771241830065	0.0888376107333054809	140.449910480613778	11.366474088627704	0.0775039974788711952	1.06968037055633233	0.831755481228293221
2010_RdB_M210b	y2010	conventional	RdB	0.0120236718286138671	0.0349725740268634326	0.138828734367745637	0.148896787310155006	0.457386143028713842	0.0396023038151118883	0.663914558470916135	0.351982249080021324	2.58631552819022968	0.821039939911144632	0.567990298231129302	1.16926619937831901	0.0991813798775972497	2.42534129532905205	0.251050849230234188	0.0934422772165750042	4.73582600507087086	0.917081353989690597	0.482749893910905159	0.742208656624789491	0.0801725346335814995	0.102355244101247077	1.25058774706197358	0.505108389345870017	0.169041174569061336	1.07592473408897029	1.13325999944700296	0.378283782763891531	2.68890728833541838	0.0636676456586899886	6.36942675159235669	0.080849951033946504	126.529580421741607	9.6499143291298547	0.0667785714392741187	0.895670137332025066	0.740903953741869704
2010_RdB_M249a	y2010	conventional	RdB	0.0126064328594451453	0.033142356376704204	0.109827027618759046	0.129305699908173026	0.376521949760930673	0.0445591154823840851	0.662469127220946961	0.275938418957508664	2.58720893232874591	0.621414950716414977	0.645838923075502622	0.933240725790100363	0.101190183516620671	2.08043133199942377	0.212291724722873589	0.072593304856409895	2.62421900579289706	0.61477902801276673	0.41343451596323063	0.630987907111915175	0.0628736617722296208	0.0859877794838511258	1.15392808123590402	0.395564607045385587	0.129844331725822653	0.355682753111560194	0.883778038236564086	0.318210903990301514	2.55260811853433072	0.0571839640146461051	6.41025641025641026	0.0631456389054499367	126.289645202957721	9.68281280303628314	0.0618799605829491322	0.938807155633684221	0.391139310222593035
2010_RdB_M249b	y2010	conventional	RdB	0.0124342398658156538	0.0314267882363126467	0.109303614951138561	0.11551301793838392	0.345557259179900971	0.0364792468151422931	0.645007410989179517	0.270938178416545653	2.56261991582171261	0.618064815410461603	0.67703910819193725	0.818741149518412515	0.0797263047630153838	1.82307982089380555	0.200837444018684764	0.0575216151005756707	2.51502766981166164	0.721490009663155376	0.41313330767747953	0.578786259002945532	0.0586335522904180203	0.0805526651766002015	1.03808801132237756	0.366511604498036002	0.120343128908642064	0.329271317480335718	0.823309880071070931	0.298943820600328215	2.43351690849100635	0.0438361347290235645	6.32911392405063291	0.0687577867056065882	119.782161724401458	8.29280197145669163	0.0547665161388359044	0.837875191821636828	0.368721837309259306
2010_RdB_M312a	y2010	conventional	RdB	0.012094016386009704	0.0344358272255624635	0.091392791563517827	0.117384829678286394	0.341604299410772767	0.0414597065732690055	0.733063281573747589	0.26769812816891881	2.95808430789492018	0.541745235650819471	0.707030723071526968	0.89072283207597836	0.0769011932753159561	1.83545547705371902	0.170636157467021745	0.0502101313602698478	1.99593656579104149	0.553260564363938318	0.41287457233214096	0.608264163326327064	0.0569419812179440223	0.0833245227875993687	1.00889215530202837	0.344346681540144164	0.126844643946075768	0.54347611582923655	0.850163714672196072	0.293080193102345165	2.1818890527811032	0.0462707958322565888	6.41025641025641026	0.0516328681271329275	119.791648626848823	8.94400311667592154	0.0539964317505572065	0.914745673594036252	0.32803119464930387
2010_RdB_M312b	y2010	conventional	RdB	0.0124194759283024701	0.035094468116689456	0.0851565278430186584	0.119218235526594092	0.309131717759517109	0.0352376090515141715	0.694045408502950716	0.277821967483005667	2.89580736477034371	0.559661292116437011	0.715725754708324935	0.832901338038751735	0.0908245700669653817	1.70398112081102786	0.184305670251111611	0.0554798641161543487	1.99445774449592374	0.444176108175439231	0.407549062725665954	0.56667312750827467	0.0555347301023494895	0.0742353732975855478	0.996694470013640932	0.332136564633348295	0.113688064091285244	0.553833169202065015	0.800720413775604927	0.291979838774938739	1.98017395435402652	0.0536117855124261416	6.17283950617283951	0.0562017800339981309	119.372730803158848	9.43146556790804228	0.0517903853463528056	0.843459511265566222	0.311747874792516627
2010_Runal_M38_2	y2010	conventional	Runal	0.0509723314370305066	0.089968632577688798	0.327231960985262774	0.473803970358687272	0.976300031414274475	0.130115245296973853	1.63217725441355893	0.548406866046615527	2.96268306201911057	1.49991202662736733	1.27361047947640983	1.43870720914206904	0.335192785759551	2.61894768694406994	0.326767987727712574	0.234144775016650051	9.22037008037142641	0.360323147938918519	0.615763848414495034	0.783172669365684048	0.167227469024379488	0.306284161250790607	1.06302454431516694	1.26058890575634154	0.247558014473611365	11.0393126068910221	1.13344507193325538	1.96860762615166968	3.57352455652736293	0.0909053259702880498	6.80272108843537415	0.145044998937180521	220.375075032853311	26.037447002883047	0.286187918634595535	2.48030268108527145	2.3831864889656321
2010_Runal_M4_1	y2010	conventional	Runal	0.044822203728394841	0.0786834181723936295	0.365994349344129622	0.425818987212882543	1.04915382780487036	0.131552972663718082	1.44890555122640563	0.578987044812930284	2.79884771621438449	1.71484498734137806	1.22881709737374016	1.68876865371408949	0.347779157194935189	2.76155551240288034	0.333286114656830818	0.258478848207836512	9.59405672530833879	0.576389554858560258	0.608201726774598085	0.839837007273989915	0.198446344507204624	0.284411545249605865	1.09477510258956218	1.63674833202477813	0.279530492723650077	9.27230244430412729	1.21419559634291628	2.09976993528190799	3.58950011377091146	0.0867083719935090331	6.62251655629139073	0.155909739436015019	203.298914231429599	24.5669217197082704	0.312177829941057357	2.2968641338390896	2.79906557737566814
2010_Runal_M4_2	y2010	conventional	Runal	0.0518772104489703975	0.0876427078982865677	0.406179753750397826	0.516525137242539278	1.12687537043738316	0.151421579068472836	1.71227056452369562	0.606976795104581353	3.2120499905473582	1.74516254952295384	1.4284955030875369	1.86862067034504115	0.366516223919131819	3.30104388528584304	0.365166386145811505	0.296837690567780297	10.1956338309272206	0.444254082799425212	0.672404996894995383	0.925666863685421385	0.249855858371252687	0.338459680058166953	1.25122676625652068	1.85746909080797186	0.301102861864375365	10.1697527537688885	1.30100347957650506	2.48449494695745787	3.953586955984291	0.098980073216835123	6.84931506849315069	0.157788982008611305	217.094131560776837	26.9639964608564106	0.351509396692528042	2.47211070574161121	3.04418386440805407
2010_Runal_M60_1	y2010	conventional	Runal	0.0586823751522269113	0.0806975772605291157	0.334427824681524502	0.490911983489125115	1.07531521730570975	0.142605557325378009	1.66924374562040353	0.530683690249311098	3.06041323362462517	1.7656301924907761	1.489509748492511	1.59012806866202448	0.368143252959086248	2.80358678972544125	0.334937483669797414	0.240271770239916669	9.3709714964054346	0.607269740429836299	0.646659202948817598	0.874114644583562708	0.182150164970234704	0.304722064184034459	1.12267997301849367	1.53007675526711431	0.280479188311556451	11.3680524800108591	1.26644712510057192	2.18029650260591106	3.69924232006868945	0.0980553444393686533	6.57894736842105263	0.154116383194941537	230.83406114642629	24.7048737705979423	0.292062511903491658	2.5107887884284889	2.47068830449734734
2010_Runal_M60_2	y2010	conventional	Runal	0.0542048715222336693	0.0869513192815891406	0.355976904537157935	0.551122498008373	0.924231681957223793	0.14899054585686705	1.96522763235115145	0.538738049758592684	3.49788053135845348	1.74373123865896402	1.51813207127995725	1.57316335644222668	0.355918315510438981	2.80490975966814004	0.311752596625673319	0.227315016408213478	9.36792340559402592	0.376229049621635053	0.687952159006887319	0.902584771128124752	0.197098304059098073	0.311903887369010089	1.03530587662797248	1.4692668957257345	0.268978559852544371	11.413537109874197	1.145028090961769	2.14461778853856906	3.88523552151778081	0.0981560851874657959	6.89655172413793103	0.152311811308997712	231.177617678165708	28.0206861587180627	0.310937361155208937	2.55867299308150514	2.43911129134603284
2010_Runal_M94_1	y2010	conventional	Runal	0.0563570553786216937	0.0930891641271121604	0.382364082151041414	0.588551157507984676	1.05183094714641153	0.142449491109091326	1.80082748869784387	0.662437135862267516	3.2751342455175629	1.77796579931479598	1.44663764223281648	1.91765639070468447	0.385725006866013052	3.27794445852062563	0.344331591781462256	0.258590528054226505	10.4242058685133345	0.627819935582753186	0.753983277115243484	0.995700318786160426	0.221924802290060355	0.330108846634275395	1.18099315907132303	1.78678119257508228	0.345485854534756619	13.8058687803924503	1.4046645205696404	2.73482806640148763	3.83582839407209488	0.112819407904792303	6.66666666666666667	0.153914862582692001	239.358900987728257	31.8741754405944062	0.388633459055647683	2.65305262296482145	3.01369611634266572
2010_Runal_M94_2	y2010	conventional	Runal	0.0549681787029104887	0.100284224191744279	0.352509673796567322	0.562631137451089558	1.04908185922565732	0.138639477797216794	1.66808896926283782	0.630427012762591875	3.03320270605545916	1.56629643721750327	1.39162469535317433	1.84780715062567902	0.358547292725509799	3.19692221436225576	0.358696069356314816	0.267678275960447633	9.72791237160150475	0.468472083047434407	0.710648728233527697	0.980667942655623173	0.2278781340303339	0.332829277709300973	1.13433286300174183	1.64733143834584239	0.304236244047401631	12.5667408026999807	1.33127602774612369	2.61772761106900925	3.52668222618939961	0.101669083339612964	6.66666666666666667	0.144692453027194105	231.635747701837313	26.8030944382499054	0.375994643323334088	2.55151163987176611	2.81212801168099973
2010_Sandomir_M154a	y2010	conventional	Sandomir	0.033595538281134565	0.0346360242566991244	0.231643166781246159	0.336677374630997997	0.605378412446400064	0.0677165919195242808	0.906685074274560901	0.551272711319534988	3.10108506065299625	1.75968386979379247	0.799314453552688189	1.5370837850529132	0.173626873896788699	4.52173878783836625	0.220891191435407052	0.114118823249639713	4.8645488965607063	0.438317682931498819	0.966209049629505497	1.13649130449170797	0.1527112765985321	0.17480099829858399	2.03929914281554568	0.788050305172341606	0.220135413411377532	15.3664290736560418	2.0497274592353767	0.540570016488360676	4.42854954980599279	0.0897899585142725712	6.62251655629139073	0.154676256421258055	232.569946469572486	15.2041844922555428	0.130275730500810665	1.57601022686800542	1.0836696943299295
2010_Sandomir_M154b	y2010	conventional	Sandomir	0.0334717286100393021	0.0382158971453792098	0.225064119390614693	0.351976622441180496	0.47574504189803521	0.0591519336193760111	0.931059027139186601	0.570458324835447622	3.39462247159389565	1.77810424712793572	0.739704596666796039	1.59046004663576601	0.155324272929774825	4.60279084986618153	0.224734714045125702	0.113861670537709857	5.47876298011095312	0.513234865447219376	0.930593673504905422	1.19232501753135485	0.178871776457984475	0.17473764792706033	2.12257628017435468	0.837941561708328814	0.228046446873894419	13.5198217986091426	1.96596669644247136	0.645353639288302116	4.2147424115876134	0.103858599512604617	6.57894736842105263	0.147775586705913284	217.695468327296839	16.0091796527642216	0.140634745348428303	1.49138239688461698	1.24537329972746908
2010_Sandomir_M187a	y2010	conventional	Sandomir	0.0303964276764944309	0.0466022318806285691	0.221610431930894926	0.314431410587694841	0.46292994683677338	0.0685661737776717074	0.858069481793865483	0.540236315511555833	3.16422874691556567	1.56289019400052592	0.760861031636288607	1.51480698116245475	0.164065059061830385	4.35690468179313669	0.246588457899488038	0.123838057716872767	5.48690194401092021	0.426099258712240675	0.965720783966268744	1.17098369803816188	0.165128016136302971	0.169941884557265174	2.01954643337786293	0.739049688342492911	0.227356010067981091	17.3868382680676629	2.07025375607918506	0.560372004732654984	3.69840633269818599	0.108613364148432408	6.57894736842105263	0.147722774351088109	236.200509564289315	16.1022136156851878	0.143116347927133061	1.60064421880396736	1.03440857610949157
2010_Sandomir_M187b	y2010	conventional	Sandomir	0.0410072152582486964	0.0564142251116726102	0.285330557381898214	0.370013307998429289	0.63602712343687236	0.083347913573375407	0.89693950543433766	0.590446335959319827	3.59342851626816524	1.62637949615283136	0.831141188285467943	1.66778478337671031	0.214453244278937563	4.94133384812252673	0.274659017821263326	0.15579469019874804	6.21965608432875361	0.601379001444930828	1.0341625329955624	1.24921288522294534	0.167433943094683292	0.225985725685549249	2.11421901115203757	0.772766391043752462	0.246123176739873759	21.0364776328925462	2.13925924651774691	0.645488199265284647	4.3465626865657692	0.11559909300064732	6.57894736842105263	0.156176514329046445	250.229332392910688	17.6283324673907647	0.166043979467366	1.92961923002925793	1.02530340078087282
2010_Sandomir_M258a	y2010	conventional	Sandomir	0.0286283640940573794	0.0566422006940845688	0.199792749720497008	0.331119633762042094	0.372305232983432602	0.0623103764708435374	0.827796577266643642	0.47302534211378413	3.38738474690295623	1.90190335127016022	0.709297327878363373	1.63362393590717808	0.15742805256631784	3.92671368705803937	0.225550904560931968	0.102044621093912518	5.46437791977456851	0.723907445120839965	0.906540410640401488	1.12112694870993171	0.146800756912530113	0.189797624386950673	1.9681165066128818	0.772535717007916146	0.216032692676968446	23.6906600080535787	1.71990515606628174	0.571382798243515508	4.27714367267918243	0.107958496439907492	6.45161290322580645	0.158235908292830782	204.076940866534745	15.6776352566030448	0.124942966662491662	1.40583777812226686	1.00283792752450492
2010_Sandomir_M258b	y2010	conventional	Sandomir	0.0340542240001662461	0.0536456428764458651	0.212005816090326778	0.351894016847325586	0.459305915113938234	0.0741663682613488897	0.946172158458714006	0.464938925234873598	3.61545599864253013	1.84535227995844895	0.82309981337998286	1.54139472924864191	0.156223819454029051	3.90372599238805205	0.208661124119619478	0.101263426408903635	5.12388884015823668	0.632357577728485497	0.881004700911451062	1.10407662292427017	0.156954871448508746	0.184480712615025471	1.82947605846582055	0.771521734557551085	0.237043240364433181	22.2704099951671267	1.73770966876421418	0.582793211501342264	4.38791792065413205	0.0966635528351618246	6.28930817610062893	0.145761513791356735	216.840637861381233	15.1257494080572044	0.121232358764673651	1.43600650240872595	1.02154483628007593
2010_Sandomir_M309a	y2010	conventional	Sandomir	0.0427734112014685027	0.0626528789330069499	0.359268475113980461	0.448455785289422305	0.481687364142087424	0.0745481621836416785	0.954673414114596942	0.792342039501838142	3.88043029675386511	1.56436758400303992	0.959738037080610048	2.43984035161847307	0.511355230283035174	6.05590563981402283	0.292805950170140231	0.233015473297426629	6.85398977891717452	0.684208795713114305	1.40356306286566713	1.61241970247464044	0.309171060586181829	0.235778742724285603	2.75739381458326946	1.35121786860486826	0.346972442919674864	14.7350602910913985	3.00466202952259887	0.925386681311129855	3.18941636213622612	0.138197007701919072	6.62251655629139073	0.127952810099208322	243.509860363955571	18.3089473857270794	0.194053184550268088	1.69909410585276927	1.98506960665878455
2010_Sandomir_M309b	y2010	conventional	Sandomir	0.0358442738512409924	0.0700703801677053609	0.309292952901459485	0.446603622752675587	0.482052669499916297	0.066487695547814309	0.902124995234638836	0.71203618268440483	3.62536053345583854	1.5429744264129736	0.862911976219701572	2.23194861680024691	0.172919369919231381	5.98610330701730054	0.320148978078444426	0.238963561762911567	6.44149046654453485	0.857522424657041871	1.24503568916373914	1.43943734487115818	0.310491855191090346	0.214342495694652736	2.60338637441590382	1.21536601250140068	0.309784332570041691	17.1360542539050806	2.60383228193415249	0.915688716693819323	3.30124165636721794	0.137741954166934605	6.57894736842105263	0.136809474608332825	232.76085998065311	18.1884040096856594	0.175840404704093071	1.73306243769183608	1.88232807640607136
2010_Scaro_M134a	y2010	conventional	Scaro	0.0301138077513675247	0.0666782002634994202	0.188512440652331314	0.493962193312847047	3.57086284211878112	0.0457391401206271406	2.0155244008558323	0.889608655817624543	6.44734285008228781	1.44150906133058953	0.936609548236321637	1.69110108930079573	0.340899583546783806	4.31381034056086127	0.548257591204761059	0.0866509216453662266	6.09894149677772193	0.700652165886309513	0.91172792503904164	1.39180217265484058	0.143986126898059045	0.205657779921245554	2.25949201106410855	0.712374984276067428	0.269804630924448219	7.06219854340073626	1.8453387471821427	0.666906072191790675	4.87759954104206065	0.0875256016988548379	6.53594771241830065	0.186070479275716543	163.505255141241208	17.0535079787859282	0.158448797463861531	1.59442984782623816	0.890910663629130956
2010_Scaro_M134b	y2010	conventional	Scaro	0.0313253628507019079	0.0654734719404867046	0.230922864736033424	0.523317912934651251	1.27191676883079872	0.0409007297341985022	2.16931671687496051	0.938157639591827407	7.12651469247924119	1.50071107412142207	1.08094314633264373	1.60105372724327565	0.376783167383831988	4.69080101048392192	0.412168000177442966	0.113018440961902189	6.25690868139712139	0.813495764221314395	0.991991247827331863	1.59747273158659553	0.149002731882333805	0.246574729029803697	2.44990428833944302	0.751548257093349787	0.284487830033835147	8.88077281956873294	2.01611714798071249	0.835005892921235487	5.66647435277005946	0.0880909388480456405	6.66666666666666667	0.205516888335947929	170.988631425754233	17.5336209052010953	0.166067124523290061	1.67747917733676927	0.956010317569138904
2010_Scaro_M209a	y2010	conventional	Scaro	0.0282468147224272289	0.0637229530901067034	0.194910471360954343	0.422276772403667244	0.95447206060604839	0.0363766273517027827	2.020984194269841	0.755718112867555104	5.88754314953817712	1.94056722663800745	0.762111237142694051	1.42961248840971202	0.387205702042549146	4.13763915304487323	0.311389351308829853	0.0656731437769241862	7.70172872373975172	0.514168784534512718	0.82870376583745969	1.21676391160001552	0.117289233155639852	0.213630694714054428	2.02752631406910922	0.562601669246116565	0.246206198643327901	19.5948218670675521	1.61131839434069024	0.57293470431965947	6.23664335488198404	0.0920327542585944145	6.75675675675675676	0.241079753517929411	181.284667566155976	18.5575560778667741	0.141231901665720266	1.51405494152873515	0.739756913046545729
2010_Scaro_M209b	y2010	conventional	Scaro	0.03275559241993023	0.0662558444171697121	0.204787133139115583	0.455679226976132413	1.04377493306918423	0.0496829142815261226	1.85695377034837863	0.70321276353488355	6.31974346231948222	2.51019523074752179	0.812771091315460827	1.59240598131647419	0.17139588936906714	4.42713043314502555	0.292988127496111753	0.0623297084369894923	7.72715397301173713	0.783724308346817289	0.854963254592627172	1.29091337229815856	0.129932977333299077	0.211486309632944648	1.63543226450929855	0.531775018686177656	0.261361023200287916	20.7237412710710555	1.71606408633140299	0.587741544342262363	6.29926555391864064	0.0943555896651957393	6.53594771241830065	0.241014430617433851	206.087125010942419	18.1125742951982978	0.149517202251304417	1.80360574189650737	0.925946468457347528
2010_Scaro_M252a	y2010	conventional	Scaro	0.0310936474493683609	0.0665403098938385123	0.218487252230623053	0.486982922154675827	0.826257555455975281	0.0504498531285671032	2.0598313088605939	0.919866195517587907	6.32488504327822402	1.76772580881240341	0.81260133544960794	1.64281600714020382	0.409550406027094196	4.82644129573028298	0.39695899565960511	0.138433154394981075	7.06989498257651842	0.766455009971082477	0.954458473504696069	1.45953234715919665	0.161660185349977043	0.222227081593025766	2.48735601764558536	0.730798754065181106	0.305484133476174216	11.7935585480976367	2.0501116200167423	0.881976355323299459	5.74407702590980273	0.0916330969296106147	6.32911392405063291	0.206427310997477419	181.07454843233246	16.5529261934295463	0.160947401237093884	1.62617640718878176	1.03726099036136768
2010_Scaro_M252b	y2010	conventional	Scaro	0.0337759074064685648	0.0548018628829951976	0.223535624717373901	0.480114848154426436	0.987070869297885419	0.0499356716592761101	2.0400277799927255	0.880634836295190716	6.28738955756624407	1.68061021882329841	0.85617435307761931	1.74800733342615117	0.158919681199070527	5.41228868647853901	0.420452286362863076	0.151007314684769951	7.41795173711132392	0.86957857704991512	1.00087191303983552	1.42044085204925824	0.139622889609226617	0.218933522313828432	2.54940980250764075	0.747553522877179774	0.298118976002282094	10.6986962558554645	2.10636968354720689	1.03093181155377443	6.27276832809508925	0.108210966182301796	6.53594771241830065	0.219242922733997178	199.064223463821851	16.6910567223847507	0.17451488122365596	1.72647745803452722	0.891788126441465978
2010_Scaro_M313a	y2010	conventional	Scaro	0.00819918821049593773	0.0236659483225046627	0.0690220650143894662	0.159309604474266113	0.267778362019416494	0.385245393854686179	1.52422580378651572	0.322723741355220811	1.24005480755708481	0.547328715919504691	0.284084403687890808	0.978101574041643087	0.171794319581460183	2.15711553046612998	0.13110662041425056	0.0311558586330647107	2.13654004009169442	0.169544521320491258	0.461613354528320991	0.181011716642479372	0.0511020026843706252	0.0855729545589426858	1.49789064611324843	0.34500351994776657	0.127467436785175354	5.33684372789834479	0.806108114583484583	0.151607691734418233	1.46767605070360901	0.0316620919528376061	6.75675675675675676	0.0817608155352263769	118.319283897891163	0.862545550019672172	0.0509579880330559222	0.594545079279647516	0.35247735206758973
2010_Titlis_M153a	y2010	conventional	Titlis	0.0516935770674441581	0.0563960664147927062	0.215143958504204559	0.298717233424836878	1.01375079313450104	0.0570756711087465152	1.32775825976675953	0.554054705998155544	4.27750260867494048	1.63903880165944662	0.928730195765512661	1.67338610140846064	0.185500020509078175	4.87049238230956781	0.42567419502641333	0.132223679878083699	6.48807369083510634	0.744069430347042399	0.931399323571869116	1.22554449242695192	0.153289680577573591	0.215498155559076506	2.10890998436287396	0.685853741993335499	0.270377979408924771	2.53095758540627576	1.94037783483589413	0.812178863158973509	9.9387656519790325	0.118925150799412469	6.13496932515337423	0.274651462840674107	218.664576684778079	19.137297408960147	0.151795684379376033	1.92662761727160726	0.661852965696335191
2010_Titlis_M153b	y2010	conventional	Titlis	0.0507881523098910671	0.0607439858079217424	0.219521775433009191	0.291200950458503705	0.950626660243980292	0.0656273173524665263	1.20984390870596042	0.568081700960165567	3.98130618110010437	1.7611311519267966	0.924593621147508982	1.77266849562680601	0.163291441165653346	4.82695055769874119	0.355681165801089997	0.139694369937570659	6.96243832519606677	0.92860038715857485	1.02979196930812495	1.32786094519196761	0.153922035935340104	0.233346713584273893	2.29697958270032954	0.770877165584295238	0.275183686808920312	2.46416018514088778	2.07525157888352527	0.765592701606333166	9.68138711998431461	0.115797361049046408	6.53594771241830065	0.295043388921561695	220.482442939477148	17.9482452137945262	0.150862033633601176	1.79290494314424215	0.652006355180344209
2010_Titlis_M190a	y2010	conventional	Titlis	0.0436810113775652279	0.0534726627422420996	0.320435857433995	0.313933923367809032	1.02936858350534075	0.0719601440129011601	1.33025515733832553	0.623148424877736441	3.88445614652594779	1.70172286137897501	0.924609268632228775	1.86101371252555132	0.161411076423668355	5.23856411984685957	0.466158708677522681	0.17593183721257633	8.62024368335545321	1.23983118774003729	1.08543571169131804	1.47916071206601846	0.170669461054642448	0.244272210794382205	2.39940674587288952	0.877390493199177815	0.298225647178247342	2.85650465121451937	2.44989090704243734	0.903160320857757707	10.5669308532921965	0.111243000267802408	6.62251655629139073	0.279693783336173221	206.080172482802253	18.3209064960788786	0.164961907429113852	1.81544069691070856	0.82053732038544852
2010_Titlis_M190b	y2010	conventional	Titlis	0.0520144938429079498	0.0538906545692951123	0.275919364549480698	0.356190911803833271	1.2878449485950363	0.0775080703783381114	1.31578832147015261	0.639396844658084133	3.78170399110404537	1.71755386359089794	0.83345235778768322	1.88904827958874574	0.208077011951719155	5.51267272116494631	0.446646606369808065	0.196256776340366979	7.92653518924308684	0.930191815922937589	1.09320332031630319	1.46243238582196634	0.202473700361784282	0.27639464449899501	2.37866340846150687	0.865413718166570727	0.312152533499970813	3.83385195252512134	2.56421358912563198	0.919426206848424916	9.76432980363974927	0.134299476717833173	6.49350649350649351	0.247510230014893755	223.159551369062825	17.4491892631471603	0.175436257181269577	2.1663080308939328	0.812232493481864402
2010_Titlis_M260a	y2010	conventional	Titlis	0.0563414298815733478	0.0577106054368281724	0.201646655588688179	0.313814549144778247	0.903420237811616291	0.0804525426291178365	1.54176223069036805	0.576061478365342214	4.79579752785424702	1.37440154148533374	1.06266971004225328	1.66263019098971726	0.180437635899437825	4.84446993276946434	0.347027983583187941	0.113195607244623587	5.30405519624798595	0.91057207784533595	1.03437252774342168	1.40410007086032633	0.14499771034176348	0.23335823468217486	2.23104194730124715	0.718345021705415163	0.285250010413588508	7.15005018779448618	2.18096220475080355	0.813913963581829459	8.97270263313426232	0.111426173594784465	6.45161290322580645	0.248620847945175894	244.035585731327872	16.9982892250170379	0.142438188512980519	2.09987466286076539	0.686022405587269304
2010_Titlis_M260b	y2010	conventional	Titlis	0.0461343204201294888	0.0529889817496371022	0.162375925478548705	0.275966003207436737	0.804354401367957992	0.0584198261857751817	1.41340357416492135	0.485589214050404098	4.29247430933335374	1.24073172804858914	0.914932133573218711	1.37178898802292127	0.163156150605365644	3.94930857055046931	0.310125669811000901	0.0989672129264872602	4.87297175271624335	0.645233356681984796	0.865730858503272114	1.16684005307430464	0.132608203376038236	0.20629426504118707	1.87213548934019333	0.605079730482746497	0.226126442520850724	5.45899090835253421	1.8072335377667316	0.660737484549132613	8.94415374318923158	0.106346298739080671	6.57894736842105263	0.208374939075892145	221.710553797224232	15.3845506836002253	0.112756127834200163	1.66031332153737296	0.567111574778998547
2010_Titlis_M306a	y2010	conventional	Titlis	0.0438807182695435335	0.0574440563889852844	0.284637414573479068	0.307824539290907772	1.1490611139597099	0.0854498622053832933	1.32099521150227687	0.548956097322540651	4.3263234295355349	1.66916840450111261	1.01513366017212067	1.85611383117086813	0.172505367546984241	5.26252242067261951	0.429412210645020651	0.167398533390976557	6.55816322861357264	0.922443842928003335	1.0397131597297523	1.37119318193642091	0.176984439685872599	0.206502392167853468	2.37487341497513465	0.7766230687763156	0.290616152584446345	1.09396848285912519	2.30263283048400233	0.833316525864748025	9.79152408345414216	0.130202922252465506	6.41025641025641026	0.276289734370947793	212.885441543077733	17.2312587458832037	0.144902231542055517	2.13931726825913114	0.732749357268037437
2010_Titlis_M306b	y2010	conventional	Titlis	0.0393411695128081678	0.0577166700189662817	0.268341090779247102	0.322167121602740087	0.977724683016111883	0.0579142407466189668	1.41339334198640272	0.556158955935457099	4.60771503731642526	1.69538713918023372	1.03064314871720853	1.64395695832262777	0.389336290715081333	5.03867797620864274	0.393490967333621335	0.130186100750928326	6.1848721536997004	1.28698303736394793	0.879277547266738563	1.22733029617122463	0.172438186303565817	0.196928826049879312	1.88055705147966501	0.706121642609940615	0.272897819763319009	0.959883761742182742	1.91550938647449295	0.884617444989129189	9.01863824721510898	0.106067024060323791	6.06060606060606061	0.260288051006745323	205.763476150443727	19.581353319441794	0.150079968886269112	1.78403805968349474	0.656362885716828523
