# Supplementary material for: Learning to Classify Organic and Conventional Wheat – A Machine Learning Driven Approach Using the MeltDB 2.0 Metabolomics Analysis Platform
Source: Front Bioeng Biotechnol. 2015 Mar 24;3:35. doi: 10.3389/fbioe.2015.00035 (PMC4371749; doi:10.3389/fbioe.2015.00035)
Supplement: Supplementary file 4 [file Data_Sheet_3.DOC]

parseTextfile <<- function(file,filterCol="",filterValue="", filterCol2="", filterValue2="") {
	
	datatable <- read.table(file,sep="\t",row.names=1,header=T)
	datatable$Ribitol <- NULL
	if(filterCol != "" && filterValue != ""){
		datatable <- datatable[datatable[filterCol] == filterValue,]
		if(filterCol2 != "" && filterValue2 != ""){
			datatable <- datatable[datatable[filterCol2] == filterValue2,]
		}
	}
	
	groupsYear <- datatable[,1]
	groupsGrowth <- datatable[,2]
	groupsVariety <- datatable[,3]
	datatable <- datatable[,-(1:3)]
	chromas <- rownames(datatable)
	labels <- colnames(datatable)
	nr <- length(chromas)
	
	dataframe <- as.data.frame(datatable,row.names=chromas)
	colnames(dataframe) <- labels
	
	return <- list(dataframe,groupsYear,groupsGrowth,groupsVariety)
	return
}

normalize <<- function(x) { 
    x <- sweep(x, 2, apply(x, 2, min)) 
    x <- sweep(x, 2, apply(x, 2, max), "/") 
	x
}

createPCA <<- function(dataframe, autoscale) {
	pca <- prcomp(dataframe, cor=T, scale. = as.logical(autoscale))	
	pca
}

createTSNE <<- function(dataframe, perplexity, k, max_iter){
	require(tsne)
	tSNE <<- tsne(dataframe, perplexity=perplexity, k=k, max_iter=max_iter)
	tSNE
}

createKmeans <<- function(matrix, nClusters) {
	km <- kmeans(matrix, nClusters)
	km
}

createKmeansPlot <<- function(matrix, kmeans.result, choices=1:2, groups.factor.shape, groups.factor.color = "") {
	if (length(choices) != 2){
		stop("length of choices must be 2") }
	
	require(graphics)
	require(RColorBrewer)
	require(ggplot2)
	
	colList <- kmeans.result
	if(groups.factor.color != ""){
		colList <- groups.factor.color
	}
	
	if(length(colList) > 9){
		pal <- rainbow(length(colList),start=.3,end=.1)
	} else {
		pal <- brewer.pal(length(colList),"Set1")
	}

	xlab = paste("PC",choices[1],sep="")
	ylab = paste("PC",choices[2],sep="")
	
	centersDF <- data.frame(x=kmeans.result$centers[,choices[1]],y=kmeans.result$centers[,choices[2]])
	
	pal <- sort(pal)
	names(pal) <- c(1:length(colList))
	cols = NULL
	if(groups.factor.color != ""){
		cols <- pal[groups.factor.color]
	} else {
		cols <- pal[kmeans.result$cluster]
	}
	kmeansPlot <- qplot(matrix[,choices[1]], matrix[,choices[2]], colour=cols,xlab=xlab,ylab=ylab,size=I(6), shape=groups.factor.shape) +
	geom_point(data=centersDF,aes(x,y),shape=rep(2,length(kmeans.result$size)),colour=rep("black",length(kmeans.result$size)),size=6)
	kmeansPlot
}

createPCAplot <<- function(pca,choices=1:2,chromas=NULL,metabolites=NULL,groups.factor.color,groups.factor.shape) {
	if (length(choices) != 2){
		stop("length of choices must be 2") }
	if (!length(scores <- pca$x)){
        stop(gettextf("object '%s' has no scores", deparse(substitute(pca))), domain = NA) }
	if (is.complex(scores)){
		stop("biplots are not defined for complex PCA") }
	
	require(graphics)
	require(RColorBrewer)
	require(ggplot2)

	
	xlab = paste("PC",choices[1],sep="")
	ylab = paste("PC",choices[2],sep="")
	pcaPlot <- qplot(pca$x[,choices[1]],pca$x[,choices[2]],colour=groups.factor.color,xlab=xlab,ylab=ylab,size=I(6),shape=groups.factor.shape)
	pcaPlot
}

createTsnePlot <<- function(dataframe,groups.factor.color,groups.factor.shape) {
	require(graphics)
	require(RColorBrewer)
	require(ggplot2)
	
	xlab = "x"
	ylab = "y"
	tsnePlot <- qplot(dataframe[,1],dataframe[,2],colour=groups.factor.color,shape=groups.factor.shape,xlab=xlab,ylab=ylab,size=I(6))
	tsnePlot
}

createVARplot <- function(pca,npcs = min(8, length(pca$sdev))){
	pcs <- pca$sdev^2
	total.variance <- sum(pcs)
	ppcs <- pcs / total.variance * 100
	xp <- seq_len(npcs)
	
	df <- data.frame(cbind(xp,ppcs[xp]))
	colnames(df) <- c("PC","Variance")
	
	require(ggplot2)
	varPlot <- ggplot(df, aes(x=PC,y=Variance)) + geom_bar(stat = "identity") +
    geom_text(aes(label = sprintf("%.1f%%", Variance), y = Variance+5), size = 3)
	varPlot
}

createOverviewPlot <- function(pca,npcs = min(5, length(pca$sdev))){
	df <- data.frame(pca$x[,1:npcs])
	
	require(ggplot2)
	overviewPlot <- plotmatrix(df,colour=groups.factor)
	overviewPlot
}

createLoadingsPlot <- function(pca,npcs = min(5, length(pca$sdev))){
	require(RColorBrewer)
	require(reshape2)
	require(ggplot2)
	
	df <- data.frame(pca$rotation[,1:npcs])
	mdf <- melt(df)
	mdf$Metabolites = rep(rownames(df),npcs)
	colnames(mdf) = c("PC","Loadings","Metabolites")
	nColours <- length(rownames(pca$rotation))
	pal <- rainbow(nColours,start=.4,end=.1)
	pal <- sample(pal)
	loadingsPlot <- ggplot(mdf, aes(x=Metabolites,y=Loadings,xlab="Metabolites",ylab="Loadings")) +
						geom_bar(stat = "identity", fill=pal) +
						opts(axis.text.x=theme_text(angle=90, hjust=1, vjust=0.5, colour=pal)) +
						facet_grid(PC ~ .)
	loadingsPlot
}
